# Supplementary material for: A hierarchical cellular structural model to unravel the universal power-law rheological behavior of living cells
Source: Nat Commun. 2021 Oct 18;12:6067. doi: 10.1038/s41467-021-26283-y (PMC8523554; doi:10.1038/s41467-021-26283-y)
Supplement: Supplementary file 4 — Supplementary Software 1 [file 41467_2021_26283_MOESM4_ESM.zip]

Archive with 4 entries (3 files):
- Supplementary Software 1/
- Supplementary Software 1/ModelScripts.py
- Supplementary Software 1/Parameters In the Model.pptx
- Supplementary Software 1/readme.txt
