# Supplementary material for: A hierarchical cellular structural model to unravel the universal power-law rheological behavior of living cells
Source: Nat Commun. 2021 Oct 18;12:6067. doi: 10.1038/s41467-021-26283-y (PMC8523554; doi:10.1038/s41467-021-26283-y)
Supplement: Supplementary file 4 — Supplementary Software 1 [file 41467_2021_26283_MOESM4_ESM.zip › Supplementary Software 1/ModelScripts.py]

#!/usr/bin/python
#-*-coding: UTF-8-*-
#This script is suitable for running on Abaqus 6.13-1
#Run under the File/Run Script window in the software, after which you can enter the parameters
from abaqus import *
from abaqusConstants import *
from math import *
from caeModules import *
from driverUtils import executeOnCaeStartup
import numpy as np
from numpy import *
executeOnCaeStartup()
Mdb()
mdb.models.changeKey(fromName='Model-1', toName='HoneyComb')

#  Get the parameter
parameter = getInputs((('Radius_up','0.0075'),
                       ('Radius_down','0.0075'),
					   ('Height','0.015'),
					   ('Radius_out','0.0085'),
                       ('MT_num','20'),))
Radius_up = float(parameter[0])
Radius_down=float(parameter[1])
Height = float(parameter[2])
Radius_out = float(parameter[3])
Pt_num = int(parameter[4])
Ball_radius=(Height**2/4+(Radius_out-Radius_down)**2)/(2*(Radius_out-Radius_down))
Ball_theta=asin(Height/(2*Ball_radius))
Pt_Height=[]
theta2=[]
Pt_ball=[]
face_theta=[]
face_radius=[]
sampleNo = 20;
executeOnCaeStartup()
Mdb()
#  Get the parameter
MT_num = int(Pt_num)
#: A new model database has been created.
#: The model "Model-1" has been created.
s = mdb.models['Model-1'].ConstrainedSketch(name='__profile__', sheetSize=0.1)
g, v, d, c = s.geometry, s.vertices, s.dimensions, s.constraints
s.sketchOptions.setValues(decimalPlaces=3)
s.setPrimaryObject(option=STANDALONE)
s.ConstructionLine(point1=(0.0, -0.05), point2=(0.0, 0.05))
s.Line(point1=(0.0, 0.0), point2=(Radius_down, 0.0))
s.Line(point1=(0.0, Height), point2=(Radius_up, Height))
s.Arc3Points(point1=(Radius_up, Height), point2=(Radius_down, 0.0), point3=(Radius_out, 
    Height/2.0))
p = mdb.models['Model-1'].Part(name='Mem', dimensionality=THREE_D, 
    type=DEFORMABLE_BODY)
p = mdb.models['Model-1'].parts['Mem']
p.BaseShellRevolve(sketch=s, angle=360.0, flipRevolveDirection=OFF)
s.unsetPrimaryObject()
p = mdb.models['Model-1'].parts['Mem']
del mdb.models['Model-1'].sketches['__profile__']
MT_downPoint=[]
MT_upPoint=[]
MT_downPoint1=[]
MT_downPoint2=[]
MT_downPoint3=[]
MT_downPoint4=[]
MT_upPoint1=[]
MT_num2=int(MT_num)
for i  in range(0,MT_num) :
	MT_downPoint.append((Radius_up*cos(i*2*pi/(MT_num)),0.0001,Radius_up*sin(i*2*pi/(MT_num))))
for i  in range(0,MT_num) :
	MT_upPoint.append((Radius_up*cos(i*2*pi/(MT_num)),Height-0.0001,Radius_up*sin(i*2*pi/(MT_num))))
for i  in range(0,MT_num2) :
	MT_downPoint1.append((Radius_up*cos(i*2*pi/(MT_num2)),Height*3.0/4.0,Radius_up*sin(i*2*pi/(MT_num2))))
for i  in range(0,MT_num2) :
	MT_upPoint1.append((Radius_up*cos(i*2*pi/(MT_num2)),Height/4.0,Radius_up*sin(i*2*pi/(MT_num2))))
for i  in range(0,MT_num) :
	MT_downPoint2.append((Radius_out*cos(i*2*pi/(MT_num)),Height*1.0/2.0,Radius_out*sin(i*2*pi/(MT_num))))
for i  in range(0,MT_num2) :
	MT_downPoint3.append((0.75*Radius_up*cos(i*2*pi/(MT_num2)),0.0001,0.75*Radius_up*sin(i*2*pi/(MT_num2))))
for i  in range(0,MT_num2) :
	MT_downPoint4.append((0.75*Radius_up*cos(i*2*pi/(MT_num2)),Height-0.0001,0.75*Radius_up*sin(i*2*pi/(MT_num2))))
#MT1
mdb.models['Model-1'].Part(dimensionality=THREE_D, name='MT', type=
    DEFORMABLE_BODY)
Mem_RF=mdb.models['Model-1'].parts['MT'].ReferencePoint(point=(0.0, Height/2.0, 0.0))
p = mdb.models['Model-1'].parts['MT']
link_point=[]
link_point1=[]
link_point2=[]
link_point3=[]
link_point4=[]
link_point5=[]
link_point6=[]
p = mdb.models['Model-1'].parts['MT']
v1, r = p.vertices, p.referencePoints
for i in range(0,len(MT_downPoint)):
	link_point.append((r[Mem_RF.id],MT_downPoint[i]))
p.WirePolyLine(points=link_point, mergeWire=OFF, meshable=ON)
p = mdb.models['Model-1'].parts['MT']
for i in range(0,len(MT_upPoint)):
	link_point1.append((r[Mem_RF.id],MT_upPoint[i]))	
p.WirePolyLine(points=link_point1, mergeWire=OFF, meshable=ON)
#
#Cytop
s1 = mdb.models['Model-1'].ConstrainedSketch(name='__profile__', sheetSize=0.1)
g, v, d, c = s1.geometry, s1.vertices, s1.dimensions, s1.constraints
s1.ConstructionLine(point1=(0.0, -0.05), point2=(0.0, 0.05))
s1.Line(point1=(0.0, 0.0), point2=(Radius_down, 0.0))
s1.Line(point1=(0.0, Height), point2=(Radius_up, Height))
s1.Line(point1=(0.0, 0.0), point2=(0.0, Height))
s1.Arc3Points(point1=(Radius_up, Height), point2=(Radius_down, 0.0), point3=(Radius_out, 
    Height/2.0))
p = mdb.models['Model-1'].Part(name='Cytop', dimensionality=THREE_D, 
    type=DEFORMABLE_BODY)
p = mdb.models['Model-1'].parts['Cytop']
p.BaseSolidRevolve(sketch=s1, angle=360.0, flipRevolveDirection=OFF)
s1.unsetPrimaryObject()
p = mdb.models['Model-1'].parts['Cytop']
del mdb.models['Model-1'].sketches['__profile__']
#Mem
mdb.models['Model-1'].Material(name='Mem')
mdb.models['Model-1'].materials['Mem'].Elastic(table=((0.001, 0.37), ))
mdb.models['Model-1'].materials['Mem'].Viscoelastic(domain=TIME, table=(), 
    time=RELAXATION_TEST_DATA)
mdb.models['Model-1'].materials['Mem'].viscoelastic.ShearTestData(shrinf=
    0.00376, table=((0.37373, 0.1), (0.18688, 0.2), (0.12459, 0.3), (0.09345, 
    0.4), (0.07476, 0.5), (0.0623, 0.6), (0.05341, 0.7), (0.04673, 0.8), (
    0.04154, 0.9), (0.03739, 1.0), (0.0187, 2.0), (0.01248, 3.0), (0.00936, 
    4.0), (0.00749, 5.0), (0.00625, 6.0), (0.00536, 7.0), (0.00469, 8.0), (
    0.00417, 9.0), (0.00376, 10.0), (0.00251, 15.0), (0.00189, 20.0), (0.00151, 
    25.0), (0.00126, 30.0), (0.00109, 35.0), (0.0009531, 40.0), (0.000849305, 
    45.0), (0.000766273, 50.0), (0.00069834, 55.0), (0.000641732, 60.0), (
    0.000593836, 65.0), (0.000552783, 70.0), (0.000517207, 75.0), (0.00048608, 
    80.0), (0.000458616, 85.0), (0.000434206, 90.0), (0.000412367, 95.0), (
    0.000392713, 100.0), (0.000268297, 150.0), (0.000206166, 200.0), (
    0.00016895, 250.0), (0.000144191, 300.0), (0.00012655, 350.0), (
    0.000113357, 400.0), (0.00010313, 450.0), (9.5e-05, 500.0), (8.83e-05, 
    550.0), (8.28e-05, 600.0), (7.82e-05, 650.0), (7.42e-05, 700.0), (7.08e-05, 
    750.0), (6.79e-05, 800.0), (6.53e-05, 850.0), (6.3e-05, 900.0), (6.09e-05, 
    950.0), (5.91e-05, 1000.0), (5.75e-05, 1050.0), (5.6e-05, 1100.0), (
    5.47e-05, 1150.0), (5.35e-05, 1200.0), (5.24e-05, 1250.0), (5.14e-05, 
    1300.0), (5.05e-05, 1350.0), (4.96e-05, 1400.0), (4.88e-05, 1450.0), (
    4.81e-05, 1500.0), (4.74e-05, 1550.0), (4.68e-05, 1600.0), (4.63e-05, 
    1650.0), (4.57e-05, 1700.0), (4.52e-05, 1750.0), (4.48e-05, 1800.0), (
    4.43e-05, 1850.0), (4.39e-05, 1900.0), (4.36e-05, 1950.0), (4.32e-05, 
    2000.0)))
#Cytop
mdb.models['Model-1'].Material(name='Cytop')
mdb.models['Model-1'].materials['Cytop'].Elastic(table=((0.0001, 0.37), ))
mdb.models['Model-1'].materials['Cytop'].Viscoelastic(domain=TIME, table=(), 
    time=RELAXATION_TEST_DATA)
mdb.models['Model-1'].materials['Cytop'].viscoelastic.ShearTestData(shrinf=
    0.000641732, table=((0.37373, 0.1), (0.18688, 0.2), (0.12459, 0.3), (0.09345, 
    0.4), (0.07476, 0.5), (0.0623, 0.6), (0.05341, 0.7), (0.04673, 0.8), (
    0.04154, 0.9), (0.03739, 1.0), (0.0187, 2.0), (0.01248, 3.0), (0.00936, 
    4.0), (0.00749, 5.0), (0.00625, 6.0), (0.00536, 7.0), (0.00469, 8.0), (
    0.00417, 9.0), (0.00376, 10.0), (0.00251, 15.0), (0.00189, 20.0), (0.00151, 
    25.0), (0.00126, 30.0), (0.00109, 35.0), (0.0009531, 40.0), (0.000849305, 
    45.0), (0.000766273, 50.0), (0.00069834, 55.0), (0.000641732, 60.0), (
    0.000593836, 65.0), (0.000552783, 70.0), (0.000517207, 75.0), (0.00048608, 
    80.0), (0.000458616, 85.0), (0.000434206, 90.0), (0.000412367, 95.0), (
    0.000392713, 100.0), (0.000268297, 150.0), (0.000206166, 200.0), (
    0.00016895, 250.0), (0.000144191, 300.0), (0.00012655, 350.0), (
    0.000113357, 400.0), (0.00010313, 450.0), (9.5e-05, 500.0), (8.83e-05, 
    550.0), (8.28e-05, 600.0), (7.82e-05, 650.0), (7.42e-05, 700.0), (7.08e-05, 
    750.0), (6.79e-05, 800.0), (6.53e-05, 850.0), (6.3e-05, 900.0), (6.09e-05, 
    950.0), (5.91e-05, 1000.0), (5.75e-05, 1050.0), (5.6e-05, 1100.0), (
    5.47e-05, 1150.0), (5.35e-05, 1200.0), (5.24e-05, 1250.0), (5.14e-05, 
    1300.0), (5.05e-05, 1350.0), (4.96e-05, 1400.0), (4.88e-05, 1450.0), (
    4.81e-05, 1500.0), (4.74e-05, 1550.0), (4.68e-05, 1600.0), (4.63e-05, 
    1650.0), (4.57e-05, 1700.0), (4.52e-05, 1750.0), (4.48e-05, 1800.0), (
    4.43e-05, 1850.0), (4.39e-05, 1900.0), (4.36e-05, 1950.0), (4.32e-05, 
    2000.0)))
#MT-MF
mdb.models['Model-1'].Material(name='MT')
mdb.models['Model-1'].materials['MT'].Elastic(table=((1200.0, 0.37), ))
mdb.models['Model-1'].Material(name='MF')
mdb.models['Model-1'].materials['MF'].Elastic(noCompression=ON, table=((
    2400.0, 0.37), ))
#section
mdb.models['Model-1'].HomogeneousSolidSection(name='Cytop', material='Cytop', 
    thickness=None)
mdb.models['Model-1'].HomogeneousShellSection(name='Mem', preIntegrate=OFF, 
    material='Mem', thicknessType=UNIFORM, thickness=0.0003, thicknessField='', 
    idealization=NO_IDEALIZATION, poissonDefinition=DEFAULT, 
    thicknessModulus=None, temperature=GRADIENT, useDensity=OFF, 
    integrationRule=SIMPSON, numIntPts=5)
mdb.models['Model-1'].PipeProfile(name='MT', r=1.2e-05, t=4.5e-06)
mdb.models['Model-1'].BeamSection(name='MT', integration=DURING_ANALYSIS, 
    poissonRatio=0.0, profile='MT', material='MT', temperatureVar=LINEAR, 
    consistentMassMatrix=False)
mdb.models['Model-1'].TrussSection(name='MF', material='MF', area=2e-11)
#material
p = mdb.models['Model-1'].parts['Mem']
f = p.faces
faces = f
p.Set(faces=faces, name='Mem')
#: The set 'Mem' has been created (3 faces).
p = mdb.models['Model-1'].parts['Mem']
region = p.sets['Mem']
p = mdb.models['Model-1'].parts['Mem']
p.SectionAssignment(region=region, sectionName='Mem', offset=0.0, 
    offsetType=MIDDLE_SURFACE, offsetField='', 
    thicknessAssignment=FROM_SECTION)
set1 = mdb.models['Model-1'].parts['Mem'].sets['Mem']
leaf = dgm.LeafFromSets(sets=(set1, ))
p = mdb.models['Model-1'].parts['MT']
e = p.edges
edges = e
p.Set(edges=edges, name='MT')
p = mdb.models['Model-1'].parts['MT']
region = p.sets['MT']
p = mdb.models['Model-1'].parts['MT']
p.SectionAssignment(region=region, sectionName='MT', offset=0.0, 
    offsetType=MIDDLE_SURFACE, offsetField='', 
    thicknessAssignment=FROM_SECTION)
#cytop
p = mdb.models['Model-1'].parts['Cytop']
c = p.cells
cells = c
region = p.Set(cells=cells, name='Set-1')
p = mdb.models['Model-1'].parts['Cytop']
p.SectionAssignment(region=region, sectionName='Cytop', offset=0.0, 
    offsetType=MIDDLE_SURFACE, offsetField='', 
    thicknessAssignment=FROM_SECTION)
#Assmbly
a = mdb.models['Model-1'].rootAssembly
a.DatumCsysByDefault(CARTESIAN)
p = mdb.models['Model-1'].parts['Cytop']
a.Instance(name='Cytop-1', part=p, dependent=ON)
p = mdb.models['Model-1'].parts['Mem']
a.Instance(name='Mem-1', part=p, dependent=ON)
p = mdb.models['Model-1'].parts['MT']
a.Instance(name='MT-1', part=p, dependent=ON)
#����step
mdb.models['Model-1'].ViscoStep(name='Step-1', previous='Initial', 
    timePeriod=0.1, initialInc=0.01, minInc=1e-06, maxInc=0.01, cetol=0.01, 
    integration=EXPLICIT_ONLY, nlgeom=ON)
mdb.models['Model-1'].ViscoStep(name='Step-2', previous='Step-1', 
    timePeriod=0.9, initialInc=0.1, minInc=9e-06, maxInc=0.1, cetol=0.01, 
    integration=EXPLICIT_ONLY)
mdb.models['Model-1'].ViscoStep(name='Step-3', previous='Step-2', 
    timePeriod=9.0, initialInc=0.5, minInc=9e-05, maxInc=0.5, cetol=0.01, 
    integration=EXPLICIT_ONLY)
mdb.models['Model-1'].ViscoStep(name='Step-4', previous='Step-3', 
    timePeriod=90.0, initialInc=5.0, minInc=0.0009, maxInc=5.0, cetol=0.01, 
    integration=EXPLICIT_ONLY)
#Mem_set and surf
p = mdb.models['Model-1'].parts['Mem']
s = p.faces
side1Faces = s.findAt(((0.0,Height, 0.0), ), )
p.Surface(side1Faces=side1Faces, name='Mem-up')
#: The surface 'Mem-up' has been created (1 face).
p = mdb.models['Model-1'].parts['Mem']
f = p.faces
faces = f.findAt(((0.0,0.0, 0.0), ), )
p.Set(faces=faces, name='Mem-down')
#: The set 'Mem-down' has been created (1 face).
p = mdb.models['Model-1'].parts['Mem']
s = p.faces
side2Faces = s
p.Surface(side2Faces=side2Faces, name='Mem-in')
#: The surface 'Mem-in' has been created (3 faces).
p = mdb.models['Model-1'].parts['Cytop']
s = p.faces
side1Faces = s.findAt(((0.0,0.0, 0.001), ),((0.0,Height,0.001),),((0.,Height/2.0,Radius_out),), )
p.Surface(side1Faces=side1Faces, name='cytop-out')
#
a = mdb.models['Model-1'].rootAssembly
RF_coup=a.ReferencePoint(point=(0.0, Height, 0.0))
a = mdb.models['Model-1'].rootAssembly
r1 = a.referencePoints
refPoints1=(r1[RF_coup.id], )
a.Set(referencePoints=refPoints1, name='RF')
#Tie
a = mdb.models['Model-1'].rootAssembly
region1=a.instances['Mem-1'].surfaces['Mem-in']
region2=a.instances['Cytop-1'].surfaces['cytop-out']
mdb.models['Model-1'].Tie(name='Constraint-1', master=region1, slave=region2, 
    positionToleranceMethod=COMPUTED, adjust=ON, tieRotations=ON, thickness=ON)
#Embed
a = mdb.models['Model-1'].rootAssembly
region1=a.instances['MT-1'].sets['MT']
mdb.models['Model-1'].EmbeddedRegion(name='Constraint-3', 
    embeddedRegion=region1, hostRegion=None, weightFactorTolerance=1e-06, 
    absoluteTolerance=0.0, fractionalTolerance=0.05, toleranceMethod=BOTH)
#Coupling
a = mdb.models['Model-1'].rootAssembly
region1=a.sets['RF']
a = mdb.models['Model-1'].rootAssembly
region2=a.instances['Mem-1'].surfaces['Mem-up']
mdb.models['Model-1'].Coupling(name='Constraint-2', controlPoint=region1, 
    surface=region2, influenceRadius=WHOLE_SURFACE, couplingType=KINEMATIC, 
    localCsys=None, u1=ON, u2=ON, u3=ON, ur1=ON, ur2=ON, ur3=ON)
#BC conditions
a = mdb.models['Model-1'].rootAssembly
region = a.instances['Mem-1'].sets['Mem-down']
mdb.models['Model-1'].EncastreBC(name='BC-1', createStepName='Initial', 
    region=region, localCsys=None)
#Load Step force
a = mdb.models['Model-1'].rootAssembly
region = a.sets['RF']
mdb.models['Model-1'].ConcentratedForce(name='Load-1', createStepName='Step-1', 
    region=region, cf2=1e-8, distributionType=UNIFORM, field='', 
    localCsys=None)
#���
regionDef=mdb.models['Model-1'].rootAssembly.sets['RF']
mdb.models['Model-1'].HistoryOutputRequest(name='H-Output-2', 
    createStepName='Step-1', variables=('U2', ), region=regionDef, 
    sectionPoints=DEFAULT, rebar=EXCLUDE)
#cytopMesh
p = mdb.models['Model-1'].parts['Cytop']
cytop_datum=p.DatumPlaneByPrincipalPlane(principalPlane=YZPLANE, offset=0.0)
p = mdb.models['Model-1'].parts['Cytop']
c = p.cells
pickedCells = c
d = p.datums
p.PartitionCellByDatumPlane(datumPlane=d[cytop_datum.id], cells=pickedCells)
