# Supplementary material for: A hierarchical cellular structural model to unravel the universal power-law rheological behavior of living cells
Source: Nat Commun. 2021 Oct 18;12:6067. doi: 10.1038/s41467-021-26283-y (PMC8523554; doi:10.1038/s41467-021-26283-y)
Supplement: Supplementary file 4 — Supplementary Software 1 [file 41467_2021_26283_MOESM4_ESM.zip › Supplementary Software 1/readme.txt]

The ModelScripts.py is the code file for modelling, which is suitable for running on Abaqus 6.13-1. You can run this file under the File/Run Script window in the software, after which you can enter the parameters.

The Parameters In the Model.pptx gives the physical meaning of the parameters those are entered in the code.
