# Supplementary material for: A hierarchical cellular structural model to unravel the universal power-law rheological behavior of living cells
Source: Nat Commun. 2021 Oct 18;12:6067. doi: 10.1038/s41467-021-26283-y (PMC8523554; doi:10.1038/s41467-021-26283-y)
Supplement: Supplementary file 5 — Source Data [file 41467_2021_26283_MOESM5_ESM.xlsx]

## Sheet: Figure1a
		EMT=120MPa		EMT=1200MPa
	time	displacement	time	displacement
	0.1	3.45336e-05	0.1	2.0421e-05
	0.1	3.45336e-05	0.1	2.0421e-05
	0.2	4.54132e-05	0.2	2.37402e-05
	0.3	5.37654e-05	0.3	2.60173e-05
	0.4	6.04815e-05	0.4	2.77689e-05
	0.5	6.60771e-05	0.5	2.92231e-05
	0.6	7.0892e-05	0.6	3.04913e-05
	0.7	7.51472e-05	0.7	3.16329e-05
	0.8	7.8988e-05	0.8	3.26821e-05
	0.9	8.25115e-05	0.9	3.36603e-05
	1	8.57839e-05	1	3.45815e-05
	1	8.57839e-05	1	3.45815e-05
	1.5	9.92062e-05	1.5	3.85034e-05
	2	0.000110158	2	4.185e-05
	2.5	0.000119356	2.5	4.47947e-05
	3	0.000127219	3	4.74362e-05
	3.5	0.000134045	3.5	4.98379e-05
	4	0.000140053	4	5.20436e-05
	4.5	0.000145404	4.5	5.40855e-05
	5	0.000150221	5	5.59882e-05
	5.5	0.000154601	5.5	5.77708e-05
	6	0.000158616	6	5.9449e-05
	6.5	0.000162327	6.5	6.10356e-05
	7	0.000165779	7	6.25411e-05
	7.5	0.000169012	7.5	6.39744e-05
	8	0.000172055	8	6.53432e-05
	8.5	0.000174934	8.5	6.6654e-05
	9	0.000177671	9	6.79122e-05
	9.5	0.000180281	9.5	6.91228e-05
	10	0.00018278	10	7.029e-05
	10	0.00018278	10	7.029e-05
	15	0.000202208	15	7.97048e-05
	20	0.000217934	20	8.74854e-05
	25	0.000231248	25	9.40884e-05
	30	0.000242802	30	9.98516e-05
	35	0.000253006	35	0.000104961
	40	0.000262136	40	0.000109539
	45	0.000270381	45	0.000113674
	50	0.000277883	50	0.000117432
	55	0.000284747	55	0.000120863
	60	0.000291055	60	0.000124009
	65	0.000296873	65	0.000126905
	70	0.000302255	70	0.000129579
	75	0.000307246	75	0.000132055
	80	0.000311882	80	0.000134356
	85	0.000316198	85	0.000136499
	90	0.000320221	90	0.0001385
	95	0.000323976	95	0.000140372
	100	0.000327485	100	0.000142128
	--	--	--	--
	--	--	--	--
	--	--	--	--
	--	--	--	--
	--	--	--	--
	--	--	--	--
	--	--	--	--
	--	--	--	--
	--	--	--	--
	--	--	--	--
	--	--	--	--
	--	--	--	--
	--	--	--	--
			--	--
			--	--
			--	--
			--	--
			--	--
			--	--
			--	--
			--	--
			--	--
			--	--
			--	--
			--	--
			--	--
			--	--
			--	--
			--	--
			--	--

## Sheet: Figure1b
		EMT=120MPa		EMT=1200MPa
		E'	E''	E'	E''
	0.01	4807.43	2080.16	23528.6	11921.7
	0.05	7624.89	4259.45	36201.9	15210.6
	0.1	9801.57	5793.08	44207	18209.2
	0.5	16398.1	11110	63857.9	29376.9
	1	21422.7	16206.3	75614.3	42652
	5	45262.1	24245.9	134024	84235.5
	10	55286	31767.1	191231	108714
	50	77070.6	47406.3	295976	185562
	100	79265.5	55459.2	329327	206471

## Sheet: Figure1c
		0.01		0.05		0.1		0.5		1		5		10		50		100
	0	0	0	0	0	0	0	0	0	0	0	0	0	0	0	0	0	0
	0.01832	174.586	0.00883	174.586	0.00585	174.586	0.0017	174.586	0.000916273	174.586	0.000236277	174.586	0.000147083	174.586	5.9277e-05	174.586	4.81387e-05	174.586
	0.04193	332.082	0.02165	332.082	0.01498	332.082	0.00471	332.082	0.00258	332.082	0.000644814	332.082	0.000390173	332.082	0.000146115	332.082	0.000109639	332.082
	0.06572	457.072	0.03542	457.072	0.02532	457.072	0.00856	457.072	0.00478	457.072	0.00118	457.072	0.000694593	457.072	0.000248372	457.072	0.000177301	457.072
	0.0862	537.32	0.04792	537.32	0.03516	537.32	0.01274	537.32	0.00723	537.32	0.00178	537.32	0.00103	537.32	0.000353351	537.32	0.000243489	537.32
	0.10066	564.972	0.05748	564.972	0.04311	564.972	0.01672	564.972	0.00967	564.972	0.00238	564.972	0.00135	564.972	0.000448785	564.972	0.000300859	564.972
	0.10727	537.32	0.06284	537.32	0.04808	537.32	0.01999	537.32	0.0118	537.32	0.00293	537.32	0.00164	537.32	0.000523852	537.32	0.000343052	537.32
	0.10508	457.072	0.06326	457.072	0.0494	457.072	0.02215	457.072	0.01338	457.072	0.00337	457.072	0.00186	457.072	0.0005701	457.072	0.000365297	457.072
	0.09409	332.082	0.05856	332.082	0.04677	332.082	0.02291	332.082	0.01422	332.082	0.00365	332.082	0.00198	332.082	0.000582173	332.082	0.000364864	332.082
	0.07522	174.586	0.04911	174.586	0.04038	174.586	0.02211	174.586	0.01421	174.586	0.00374	174.586	0.00201	174.586	0.000558259	174.586	0.000341317	174.586
	0.05015	3.02767e-05	0.03577	3.02767e-05	0.03077	3.02767e-05	0.01977	3.02767e-05	0.01332	3.02767e-05	0.00363	3.02767e-05	0.00192	3.02767e-05	0.000500219	3.02767e-05	0.000296545	3.02767e-05
	0.02123	-174.586	0.0198	-174.586	0.01885	-174.586	0.01606	-174.586	0.0116	-174.586	0.00332	-174.586	0.00174	-174.586	0.000413358	-174.586	0.00023457	-174.586
	-0.00883	-332.082	0.00271	-332.082	0.00577	-332.082	0.01131	-332.082	0.00919	-332.082	0.00286	-332.082	0.00148	-332.082	0.000305887	-332.082	0.000161143	-332.082
	-0.03719	-457.072	-0.01392	-457.072	-0.00724	-457.072	0.00594	-457.072	0.00632	-457.072	0.00227	-457.072	0.00115	-457.072	0.000188095	-457.072	8.318e-05	-457.072
	-0.06114	-537.32	-0.02855	-537.32	-0.01895	-537.32	0.000435095	-537.32	0.00323	-537.32	0.00161	-537.32	0.000804827	-537.32	7.13267e-05	-537.32	8.076e-06	-537.32
	-0.07841	-564.972	-0.03987	-564.972	-0.02828	-564.972	-0.00469	-564.972	0.000217505	-564.972	0.000955973	-564.972	0.00046273	-564.972	-3.31362e-05	-564.972	-5.7022e-05	-564.972
	-0.08734	-537.32	-0.04687	-537.32	-0.03438	-537.32	-0.00895	-537.32	-0.00245	-537.32	0.000355578	-537.32	0.000160392	-537.32	-0.000115188	-537.32	-0.000105918	-537.32
	-0.08711	-457.072	-0.04892	-457.072	-0.0367	-457.072	-0.01197	-457.072	-0.00453	-457.072	-0.000130145	-457.072	-7.32833e-05	-457.072	-0.000166895	-457.072	-0.000133979	-457.072
	-0.07776	-332.082	-0.04586	-332.082	-0.03508	-332.082	-0.01348	-332.082	-0.00583	-332.082	-0.000455718	-332.082	-0.000216097	-332.082	-0.000183279	-332.082	-0.00013859	-332.082
	-0.06024	-174.586	-0.03799	-174.586	-0.02969	-174.586	-0.01334	-174.586	-0.00624	-174.586	-0.000591303	-174.586	-0.000254733	-174.586	-0.000162807	-174.586	-0.000119414	-174.586
	-0.03632	-6.05534e-05	-0.02604	-6.05534e-05	-0.02107	-6.05534e-05	-0.01159	-6.05534e-05	-0.00574	-6.05534e-05	-0.000525623	-6.05534e-05	-0.000186069	-6.05534e-05	-0.000107543	-6.05534e-05	-7.8426e-05	-6.05534e-05
	-0.00836	174.586	-0.01119	174.586	-0.01004	174.586	-0.00843	174.586	-0.00439	174.586	-0.000267058	174.586	-1.74677e-05	174.586	-2.29474e-05	174.586	-1.97225e-05	174.586
	0.02085	332.082	0.00512	332.082	0.00231	332.082	-0.00417	332.082	-0.00233	332.082	0.000157187	332.082	0.000233942	332.082	8.2652e-05	332.082	5.08789e-05	332.082
	0.04841	457.072	0.02126	457.072	0.01477	457.072	0.00076678	457.072	0.000226459	457.072	0.00070376	457.072	0.000542951	457.072	0.000198881	457.072	0.000126407	457.072
	0.07161	537.32	0.03561	537.32	0.0261	537.32	0.00588	537.32	0.00301	537.32	0.00132	537.32	0.00087874	537.32	0.000314329	537.32	0.000199418	537.32
	0.08815	564.972	0.0467	564.972	0.03517	564.972	0.01066	564.972	0.00575	564.972	0.00194	564.972	0.00121	564.972	0.000417667	564.972	0.000262723	564.972
	0.09641	537.32	0.05339	537.32	0.04105	537.32	0.01465	537.32	0.00816	537.32	0.0025	537.32	0.0015	537.32	0.000498752	537.32	0.000310085	537.32
	0.09557	457.072	0.05498	457.072	0.04312	457.072	0.01742	457.072	0.01001	457.072	0.00295	457.072	0.00172	457.072	0.000549618	457.072	0.000336834	457.072
	0.08572	332.082	0.0513	332.082	0.04116	332.082	0.01872	332.082	0.01109	332.082	0.00324	332.082	0.00185	332.082	0.000565256	332.082	0.000340319	332.082
	0.06779	174.586	0.04273	174.586	0.03533	174.586	0.01839	174.586	0.01131	174.586	0.00334	174.586	0.00188	174.586	0.000544099	174.586	0.000320164	174.586
	0.04354	9.08302e-05	0.03014	9.08302e-05	0.02623	9.08302e-05	0.01646	9.08302e-05	0.01062	9.08302e-05	0.00324	9.08302e-05	0.0018	9.08302e-05	0.000488177	9.08302e-05	0.00027831	9.08302e-05
	0.0153	-174.586	0.01479	-174.586	0.01474	-174.586	0.01312	-174.586	0.00909	-174.586	0.00295	-174.586	0.00162	-174.586	0.000402919	-174.586	0.000218821	-174.586
	-0.01419	-332.082	-0.00181	-332.082	0.00202	-332.082	0.00869	-332.082	0.00686	-332.082	0.00249	-332.082	0.00136	-332.082	0.000296626	-332.082	0.000147487	-332.082
	-0.04207	-457.072	-0.01804	-457.072	-0.0107	-457.072	0.00359	-457.072	0.00415	-457.072	0.00191	-457.072	0.00103	-457.072	0.000179652	-457.072	7.12627e-05	-457.072
	-0.06564	-537.32	-0.03237	-537.32	-0.02218	-537.32	-0.00168	-537.32	0.0012	-537.32	0.00126	-537.32	0.00068778	-537.32	6.34017e-05	-537.32	-2.4193e-06	-537.32
	-0.08259	-564.972	-0.04346	-564.972	-0.03133	-564.972	-0.0066	-564.972	-0.00168	-564.972	0.000610699	-564.972	0.000347247	-564.972	-4.07898e-05	-564.972	-6.63713e-05	-564.972
	-0.09126	-537.32	-0.05028	-537.32	-0.0373	-537.32	-0.0107	-537.32	-0.00423	-537.32	1.60954e-05	-537.32	4.60865e-05	-537.32	-0.000122765	-537.32	-0.000114355	-537.32
	-0.0908	-457.072	-0.05221	-457.072	-0.03954	-457.072	-0.01358	-457.072	-0.0062	-457.072	-0.000464597	-457.072	-0.000186739	-457.072	-0.000174539	-457.072	-0.000141695	-457.072
	-0.08126	-332.082	-0.04904	-332.082	-0.03785	-332.082	-0.01496	-332.082	-0.00741	-332.082	-0.000785733	-332.082	-0.000328943	-332.082	-0.000191081	-332.082	-0.000145731	-332.082
	-0.06357	-174.586	-0.04106	-174.586	-0.0324	-174.586	-0.01472	-174.586	-0.00773	-174.586	-0.000917273	-174.586	-0.000367109	-174.586	-0.000170806	-174.586	-0.000126085	-174.586
	-0.03946	-0.000121107	-0.02902	-0.000121107	-0.02372	-0.000121107	-0.01289	-0.000121107	-0.00715	-0.000121107	-0.000847733	-0.000121107	-0.000298003	-0.000121107	-0.000115732	-0.000121107	-8.46933e-05	-0.000121107
	-0.01133	174.586	-0.01406	174.586	-0.01263	174.586	-0.00965	174.586	-0.00572	174.586	-0.000585278	174.586	-0.000128882	174.586	-3.12808e-05	174.586	-2.56188e-05	174.586
	0.01807	332.082	0.00238	332.082	-0.000197428	332.082	-0.00532	332.082	-0.00359	332.082	-0.000156925	332.082	0.000123221	332.082	7.42527e-05	332.082	4.53478e-05	332.082
	0.04583	457.072	0.01866	457.072	0.01236	457.072	-0.000327317	457.072	-0.0009649	457.072	0.000394125	457.072	0.000433167	457.072	0.000190514	457.072	0.000121254	457.072
	0.06924	537.32	0.03317	537.32	0.02381	537.32	0.00485	537.32	0.00189	537.32	0.00101	537.32	0.00077018	537.32	0.000306101	537.32	0.000194665	537.32
	0.086	564.972	0.04443	564.972	0.03302	564.972	0.00969	564.972	0.00469	564.972	0.00164	564.972	0.0011	564.972	0.000409681	564.972	0.000258393	564.972
	0.09448	537.32	0.05129	537.32	0.03904	537.32	0.01373	537.32	0.00717	537.32	0.00221	537.32	0.00139	537.32	0.000491094	537.32	0.000306195	537.32
	0.09385	457.072	0.05306	457.072	0.04127	457.072	0.01657	457.072	0.00907	457.072	0.00266	457.072	0.00162	457.072	0.000542351	457.072	0.000333389	457.072
	0.08419	332.082	0.04955	332.082	0.03946	332.082	0.01793	332.082	0.01022	332.082	0.00296	332.082	0.00175	332.082	0.000558409	332.082	0.000337304	332.082
	0.06645	174.586	0.04113	174.586	0.03378	174.586	0.01766	174.586	0.01049	174.586	0.00306	174.586	0.00178	174.586	0.000537666	174.586	0.000317547	174.586
	0.04234	0.000151384	0.02867	0.000151384	0.02481	0.000151384	0.01579	0.000151384	0.00985	0.000151384	0.00297	0.000151384	0.0017	0.000151384	0.000482119	0.000151384	0.000276037	0.000151384
	0.01421	-174.586	0.01342	-174.586	0.01344	-174.586	0.0125	-174.586	0.00837	-174.586	0.00268	-174.586	0.00152	-174.586	0.000397163	-174.586	0.000216823	-174.586
	-0.01521	-332.082	-0.0031	-332.082	0.00079978	-332.082	0.00811	-332.082	0.00619	-332.082	0.00223	-332.082	0.00126	-332.082	0.000291072	-332.082	0.000145684	-332.082
	-0.04305	-457.072	-0.01929	-457.072	-0.01185	-457.072	0.00305	-457.072	0.00351	-457.072	0.00166	-457.072	0.000943393	-457.072	0.000174188	-457.072	6.95653e-05	-457.072
	-0.0666	-537.32	-0.0336	-537.32	-0.0233	-537.32	-0.00219	-537.32	0.000608349	-537.32	0.00102	-537.32	0.000597391	-537.32	5.79088e-05	-537.32	-4.09825e-06	-537.32
	-0.08357	-564.972	-0.0447	-564.972	-0.03243	-564.972	-0.00708	-564.972	-0.00225	-564.972	0.000368613	-564.972	0.000257579	-564.972	-4.64235e-05	-564.972	-6.81113e-05	-564.972
	-0.09227	-537.32	-0.05155	-537.32	-0.0384	-537.32	-0.01117	-537.32	-0.00477	-537.32	-0.00022295	-537.32	-4.32019e-05	-537.32	-0.000128634	-537.32	-0.000116222	-537.32
	-0.09186	-457.072	-0.0535	-457.072	-0.04065	-457.072	-0.01404	-457.072	-0.00672	-457.072	-0.000701193	-457.072	-0.000275929	-457.072	-0.000180711	-457.072	-0.000143733	-457.072
	-0.08236	-332.082	-0.05036	-332.082	-0.03897	-332.082	-0.01543	-332.082	-0.00791	-332.082	-0.00102	-332.082	-0.000418235	-332.082	-0.000197591	-332.082	-0.000147964	-332.082
	-0.0647	-174.586	-0.04241	-174.586	-0.03354	-174.586	-0.01519	-174.586	-0.00822	-174.586	-0.00115	-174.586	-0.000456604	-174.586	-0.000177653	-174.586	-0.00012851	-174.586
	-0.04061	-0.00018166	-0.03038	-0.00018166	-0.02487	-0.00018166	-0.01337	-0.00018166	-0.00762	-0.00018166	-0.00108	-0.00018166	-0.000387693	-0.00018166	-0.000122877	-0.00018166	-8.72847e-05	-0.00018166
	-0.01247	174.586	-0.01541	174.586	-0.01378	174.586	-0.01013	174.586	-0.00618	174.586	-0.000814687	174.586	-0.000218654	174.586	-3.86553e-05	174.586	-2.83298e-05	174.586
	0.01697	332.082	0.00104	332.082	-0.00134	332.082	-0.00581	332.082	-0.00403	332.082	-0.000384231	332.082	3.35701e-05	332.082	6.67453e-05	332.082	4.2579e-05	332.082
	0.0448	457.072	0.01737	457.072	0.01125	457.072	-0.000807987	457.072	-0.0014	457.072	0.000169371	457.072	0.000343913	457.072	0.000182985	457.072	0.000118498	457.072
	0.06829	537.32	0.03194	537.32	0.02274	537.32	0.00437	537.32	0.00147	537.32	0.00079106	537.32	0.00068164	537.32	0.000298667	537.32	0.000191995	537.32
	0.08516	564.972	0.04329	564.972	0.03201	564.972	0.00923	564.972	0.00429	564.972	0.00142	564.972	0.00101	564.972	0.000402452	564.972	0.000255875	564.972
	0.09375	537.32	0.05024	537.32	0.0381	537.32	0.01329	537.32	0.00678	537.32	0.00199	537.32	0.00131	537.32	0.000484164	537.32	0.000303885	537.32
	0.09325	457.072	0.05211	457.072	0.04041	457.072	0.01615	457.072	0.00871	457.072	0.00245	457.072	0.00153	457.072	0.000535786	457.072	0.000331322	457.072
	0.08371	332.082	0.04869	332.082	0.03867	332.082	0.01753	332.082	0.00987	332.082	0.00275	332.082	0.00167	332.082	0.000552244	332.082	0.000335495	332.082
	0.06606	174.586	0.04036	174.586	0.03307	174.586	0.01729	174.586	0.01017	174.586	0.00286	174.586	0.0017	174.586	0.000531898	174.586	0.000315987	174.586
	0.04203	0.000211937	0.02797	0.000211937	0.02416	0.000211937	0.01545	0.000211937	0.00955	0.000211937	0.00278	0.000211937	0.00162	0.000211937	0.000476709	0.000211937	0.000274694	0.000211937
	0.01395	-174.586	0.01277	-174.586	0.01284	-174.586	0.01218	-174.586	0.0081	-174.586	0.0025	-174.586	0.00145	-174.586	0.000392041	-174.586	0.000215645	-174.586
	-0.01545	-332.082	-0.00373	-332.082	0.000238816	-332.082	0.00781	-332.082	0.00593	-332.082	0.00205	-332.082	0.00119	-332.082	0.000286142	-332.082	0.000144604	-332.082
	-0.0433	-457.072	-0.01991	-457.072	-0.0124	-457.072	0.00277	-457.072	0.00327	-457.072	0.00148	-457.072	0.000868407	-457.072	0.000169337	-457.072	6.85087e-05	-457.072
	-0.06689	-537.32	-0.03423	-537.32	-0.02384	-537.32	-0.00246	-537.32	0.000376847	-537.32	0.000839007	-537.32	0.000523189	-537.32	5.30194e-05	-537.32	-5.20729e-06	-537.32
	-0.08391	-564.972	-0.04536	-564.972	-0.03299	-564.972	-0.00735	-564.972	-0.00247	-564.972	0.000193506	-564.972	0.000183812	-564.972	-5.14626e-05	-564.972	-6.93427e-05	-564.972
	-0.09269	-537.32	-0.05224	-537.32	-0.03898	-537.32	-0.01144	-537.32	-0.00499	-537.32	-0.000396209	-537.32	-0.000116862	-537.32	-0.000133917	-537.32	-0.000117633	-537.32
	-0.09236	-457.072	-0.05424	-457.072	-0.04126	-457.072	-0.01432	-457.072	-0.00694	-457.072	-0.000873173	-457.072	-0.000349753	-457.072	-0.000186306	-457.072	-0.000145363	-457.072
	-0.08293	-332.082	-0.05115	-332.082	-0.03962	-332.082	-0.01571	-332.082	-0.00812	-332.082	-0.00119	-332.082	-0.000492414	-332.082	-0.000203532	-332.082	-0.000149828	-332.082
	-0.06533	-174.586	-0.04324	-174.586	-0.03422	-174.586	-0.01549	-174.586	-0.00843	-174.586	-0.00132	-174.586	-0.00053123	-174.586	-0.000183939	-174.586	-0.000130601	-174.586
	-0.04128	-0.000242214	-0.03124	-0.000242214	-0.02557	-0.000242214	-0.01368	-0.000242214	-0.00784	-0.000242214	-0.00125	-0.000242214	-0.00046275	-0.000242214	-0.000129471	-0.000242214	-8.95727e-05	-0.000242214
	-0.01315	174.586	-0.01629	174.586	-0.0145	174.586	-0.01046	174.586	-0.0064	174.586	-0.000983967	174.586	-0.000294024	174.586	-4.54855e-05	174.586	-3.07641e-05	174.586
	0.01629	332.082	0.000175835	332.082	-0.00206	332.082	-0.00614	332.082	-0.00426	332.082	-0.000552491	332.082	-4.19015e-05	332.082	5.97734e-05	332.082	4.00634e-05	332.082
	0.04417	457.072	0.01653	457.072	0.01054	457.072	-0.00115	457.072	-0.00162	457.072	2.59831e-06	457.072	0.000268621	457.072	0.000175983	457.072	0.000115975	457.072
	0.06773	537.32	0.03115	537.32	0.02206	537.32	0.00403	537.32	0.00125	537.32	0.00062634	537.32	0.000606852	537.32	0.000291753	537.32	0.00018954	537.32
	0.08468	564.972	0.04255	564.972	0.03136	564.972	0.0089	564.972	0.00407	564.972	0.00126	564.972	0.000939407	564.972	0.000395736	564.972	0.000253557	564.972
	0.09338	537.32	0.04958	537.32	0.03751	537.32	0.01297	537.32	0.00657	537.32	0.00183	537.32	0.00123	537.32	0.000477739	537.32	0.000301761	537.32
	0.09298	457.072	0.05152	457.072	0.03987	457.072	0.01584	457.072	0.00851	457.072	0.0023	457.072	0.00146	457.072	0.000529721	457.072	0.000329429	457.072
	0.08353	332.082	0.04818	332.082	0.0382	332.082	0.01724	332.082	0.00969	332.082	0.0026	332.082	0.0016	332.082	0.000546571	332.082	0.000333849	332.082
	0.06597	174.586	0.03992	174.586	0.03265	174.586	0.01703	174.586	0.01	174.586	0.00272	174.586	0.00163	174.586	0.000526617	174.586	0.00031458	174.586
	0.042	0.00027249	0.02758	0.00027249	0.02379	0.00027249	0.01521	0.00027249	0.0094	0.00027249	0.00263	0.00027249	0.00155	0.00027249	0.000471782	0.00027249	0.000273497	0.00027249
	0.01396	-174.586	0.01242	-174.586	0.0125	-174.586	0.01196	-174.586	0.00795	-174.586	0.00236	-174.586	0.00138	-174.586	0.000387397	-174.586	0.000214607	-174.586
	-0.01543	-332.082	-0.00405	-332.082	-7.9328e-05	-332.082	0.00761	-332.082	0.0058	-332.082	0.00191	-332.082	0.00112	-332.082	0.000281685	-332.082	0.000143659	-332.082
	-0.0433	-457.072	-0.02023	-457.072	-0.01271	-457.072	0.00258	-457.072	0.00315	-457.072	0.00135	-457.072	0.000805633	-457.072	0.000164955	-457.072	6.75827e-05	-457.072
	-0.06694	-537.32	-0.03458	-537.32	-0.02416	-537.32	-0.00264	-537.32	0.000257869	-537.32	0.000709253	-537.32	0.000461059	-537.32	4.85951e-05	-537.32	-6.19018e-06	-537.32
	-0.08403	-564.972	-0.04574	-564.972	-0.03333	-564.972	-0.00753	-564.972	-0.00259	-564.972	6.54688e-05	-564.972	0.000121979	-564.972	-5.60405e-05	-564.972	-7.0452e-05	-564.972
	-0.09289	-537.32	-0.05267	-537.32	-0.03935	-537.32	-0.01162	-537.32	-0.00511	-537.32	-0.000523175	-537.32	-0.000178723	-537.32	-0.000138743	-537.32	-0.000118925	-537.32
	-0.09264	-457.072	-0.05472	-457.072	-0.04167	-457.072	-0.01451	-457.072	-0.00706	-457.072	-0.000999627	-457.072	-0.000411909	-457.072	-0.000191448	-457.072	-0.000146876	-457.072
	-0.0833	-332.082	-0.05168	-332.082	-0.04007	-332.082	-0.01592	-332.082	-0.00825	-332.082	-0.00132	-332.082	-0.000555055	-332.082	-0.000209025	-332.082	-0.000151579	-332.082
	-0.06577	-174.586	-0.04382	-174.586	-0.03471	-174.586	-0.01572	-174.586	-0.00857	-174.586	-0.00145	-174.586	-0.000594446	-174.586	-0.000189781	-174.586	-0.000132582	-174.586
	-0.04177	-0.000302767	-0.03185	-0.000302767	-0.02609	-0.000302767	-0.01392	-0.000302767	-0.00798	-0.000302767	-0.00138	-0.000302767	-0.000526526	-0.000302767	-0.000135625	-0.000302767	-9.17533e-05	-0.000302767
	-0.01366	174.586	-0.01692	174.586	-0.01504	174.586	-0.01071	174.586	-0.00655	174.586	-0.00111	174.586	-0.000358239	174.586	-5.1883e-05	174.586	-3.30945e-05	174.586
	0.0158	332.082	-0.000453105	332.082	-0.0026	332.082	-0.0064	332.082	-0.00441	332.082	-0.000678947	332.082	-0.000106343	332.082	5.3229e-05	332.082	3.76488e-05	332.082
	0.04371	457.072	0.01592	457.072	0.01	457.072	-0.00141	457.072	-0.00178	457.072	-0.000123087	457.072	0.000204237	457.072	0.000169404	457.072	0.000113551	457.072
	0.06733	537.32	0.03057	537.32	0.02155	537.32	0.00377	537.32	0.00109	537.32	0.000501997	537.32	0.000542851	537.32	0.000285255	537.32	0.000187181	537.32
	0.08437	564.972	0.04203	564.972	0.03089	564.972	0.00864	564.972	0.00392	564.972	0.00113	564.972	0.00087612	564.972	0.000389431	564.972	0.000251333	564.972
	0.09316	537.32	0.04912	537.32	0.03708	537.32	0.01272	537.32	0.00643	537.32	0.00171	537.32	0.00117	537.32	0.000471721	537.32	0.000299727	537.32
	0.09285	457.072	0.05113	457.072	0.03949	457.072	0.01561	457.072	0.00838	457.072	0.00218	457.072	0.0014	457.072	0.000524056	457.072	0.000327625	457.072
	0.0835	332.082	0.04786	332.082	0.03787	332.082	0.01703	332.082	0.00956	332.082	0.00249	332.082	0.00154	332.082	0.000541296	332.082	0.000332291	332.082
	0.06602	174.586	0.03966	174.586	0.03237	174.586	0.01683	174.586	0.00988	174.586	0.00261	174.586	0.00157	174.586	0.00052173	174.586	0.000313261	174.586
	0.04211	0.000333044	0.02737	0.000333044	0.02355	0.000333044	0.01503	0.000333044	0.00929	0.000333044	0.00253	0.000333044	0.0015	0.000333044	0.000467245	0.000333044	0.000272386	0.000333044
	0.0141	-174.586	0.01225	-174.586	0.01229	-174.586	0.01181	-174.586	0.00786	-174.586	0.00225	-174.586	0.00133	-174.586	0.00038314	-174.586	0.000213654	-174.586
	-0.01528	-332.082	-0.00421	-332.082	-0.000275634	-332.082	0.00747	-332.082	0.00571	-332.082	0.00181	-332.082	0.00107	-332.082	0.000277613	-332.082	0.000142799	-332.082
	-0.04318	-457.072	-0.0204	-457.072	-0.01291	-457.072	0.00245	-457.072	0.00307	-457.072	0.00125	-457.072	0.0007527	-457.072	0.000160955	-457.072	6.6742e-05	-457.072
	-0.06687	-537.32	-0.03476	-537.32	-0.02437	-537.32	-0.00277	-537.32	0.000182023	-537.32	0.000613667	-537.32	0.000408675	-537.32	4.45509e-05	-537.32	-7.08767e-06	-537.32
	-0.08403	-564.972	-0.04595	-564.972	-0.03356	-564.972	-0.00766	-564.972	-0.00266	-564.972	-2.89473e-05	-564.972	6.98027e-05	-564.972	-6.02409e-05	-564.972	-7.1476e-05	-564.972
	-0.09297	-537.32	-0.05293	-537.32	-0.03962	-537.32	-0.01176	-537.32	-0.00518	-537.32	-0.000617055	-537.32	-0.000231013	-537.32	-0.000143194	-537.32	-0.000120132	-537.32
	-0.09281	-457.072	-0.05504	-457.072	-0.04197	-457.072	-0.01466	-457.072	-0.00714	-457.072	-0.00109	-457.072	-0.000464585	-457.072	-0.000196217	-457.072	-0.000148305	-457.072
	-0.08355	-332.082	-0.05205	-332.082	-0.04041	-332.082	-0.01608	-332.082	-0.00834	-332.082	-0.00141	-332.082	-0.000608303	-332.082	-0.000214149	-332.082	-0.000153246	-332.082
	-0.06609	-174.586	-0.04424	-174.586	-0.03509	-174.586	-0.01589	-174.586	-0.00867	-174.586	-0.00154	-174.586	-0.000648359	-174.586	-0.000195259	-174.586	-0.000134481	-174.586
	-0.04215	-0.000363321	-0.03231	-0.000363321	-0.0265	-0.000363321	-0.01411	-0.000363321	-0.00809	-0.000363321	-0.00147	-0.000363321	-0.000581087	-0.000363321	-0.000141419	-0.000363321	-9.38527e-05	-0.000363321
	-0.01406	174.586	-0.0174	174.586	-0.01547	174.586	-0.01091	174.586	-0.00666	174.586	-0.00121	174.586	-0.000413328	174.586	-5.79231e-05	174.586	-3.53448e-05	174.586
	0.0154	332.082	-0.000938907	332.082	-0.00304	332.082	-0.00662	332.082	-0.00453	332.082	-0.00077542	332.082	-0.000161748	332.082	4.70375e-05	332.082	3.53129e-05	332.082
	0.04334	457.072	0.01545	457.072	0.00957	457.072	-0.00163	457.072	-0.0019	457.072	-0.000219295	457.072	0.000148799	457.072	0.000163173	457.072	0.000111203	457.072
	0.06702	537.32	0.03013	537.32	0.02113	537.32	0.00355	537.32	0.000968607	537.32	0.000406638	537.32	0.000487707	537.32	0.000279102	537.32	0.000184897	537.32
	0.08414	564.972	0.04163	564.972	0.0305	564.972	0.00842	564.972	0.0038	564.972	0.00104	564.972	0.000821613	564.972	0.000383466	564.972	0.000249182	564.972
	0.09302	537.32	0.04879	537.32	0.03674	537.32	0.01252	537.32	0.00631	537.32	0.00162	537.32	0.00112	537.32	0.000466039	537.32	0.000297767	537.32
	0.09281	457.072	0.05086	457.072	0.03919	457.072	0.01542	457.072	0.00827	457.072	0.00209	457.072	0.00135	457.072	0.000518725	457.072	0.000325894	457.072
	0.08355	332.082	0.04766	332.082	0.03762	332.082	0.01686	332.082	0.00946	332.082	0.0024	332.082	0.00149	332.082	0.000536351	332.082	0.000330806	332.082
	0.06615	174.586	0.03951	174.586	0.03217	174.586	0.01668	174.586	0.00979	174.586	0.00252	174.586	0.00152	174.586	0.00051717	174.586	0.000312014	174.586
	0.04229	0.000393597	0.02727	0.000393597	0.02338	0.000393597	0.0149	0.000393597	0.00921	0.000393597	0.00245	0.000393597	0.00145	0.000393597	0.000463033	0.000393597	0.000271347	0.000393597
	0.01432	-174.585	0.01218	-174.585	0.01215	-174.585	0.01169	-174.585	0.00779	-174.585	0.00218	-174.585	0.00128	-174.585	0.000379206	-174.585	0.000212773	-174.585
	-0.01506	-332.082	-0.00427	-332.082	-0.000396908	-332.082	0.00737	-332.082	0.00565	-332.082	0.00174	-332.082	0.00102	-332.082	0.000273862	-332.082	0.000142011	-332.082
	-0.04298	-457.072	-0.02046	-457.072	-0.01303	-457.072	0.00236	-457.072	0.00301	-457.072	0.00118	-457.072	0.000707913	-457.072	0.000157275	-457.072	6.59731e-05	-457.072
	-0.06672	-537.32	-0.03485	-537.32	-0.0245	-537.32	-0.00285	-537.32	0.000127571	-537.32	0.000542727	-537.32	0.000364377	-537.32	4.08245e-05	-537.32	-7.91287e-06	-537.32
	-0.08396	-564.972	-0.04608	-564.972	-0.03372	-564.972	-0.00775	-564.972	-0.00272	-564.972	-9.9092e-05	-564.972	2.56449e-05	-564.972	-6.41251e-05	-564.972	-7.24273e-05	-564.972
	-0.09299	-537.32	-0.0531	-537.32	-0.03981	-537.32	-0.01186	-537.32	-0.00524	-537.32	-0.00068704	-537.32	-0.000275354	-537.32	-0.000147331	-537.32	-0.000121267	-537.32
	-0.09292	-457.072	-0.05526	-457.072	-0.04221	-457.072	-0.01477	-457.072	-0.0072	-457.072	-0.00116	-457.072	-0.000509377	-457.072	-0.000200675	-457.072	-0.000149661	-457.072
	-0.08375	-332.082	-0.05233	-332.082	-0.04069	-332.082	-0.01621	-332.082	-0.00841	-332.082	-0.00148	-332.082	-0.000653737	-332.082	-0.000218963	-332.082	-0.000154841	-332.082
	-0.06636	-174.586	-0.04456	-174.586	-0.0354	-174.586	-0.01603	-174.586	-0.00875	-174.586	-0.00161	-174.586	-0.000694527	-174.586	-0.000200429	-174.586	-0.000136308	-174.586
	-0.04247	-0.000423874	-0.03267	-0.000423874	-0.02685	-0.000423874	-0.01427	-0.000423874	-0.00818	-0.000423874	-0.00154	-0.000423874	-0.000627972	-0.000423874	-0.000146909	-0.000423874	-9.5882e-05	-0.000423874
	-0.01441	174.585	-0.01778	174.585	-0.01583	174.585	-0.01108	174.585	-0.00676	174.585	-0.00128	174.585	-0.000460812	174.585	-6.36626e-05	174.585	-3.75258e-05	174.585
	0.01505	332.082	-0.00133	332.082	-0.00342	332.082	-0.00679	332.082	-0.00463	332.082	-0.00085018	332.082	-0.000209619	332.082	4.11433e-05	332.082	3.30453e-05	332.082
	0.04303	457.071	0.01506	457.071	0.0092	457.071	-0.00182	457.071	-0.00201	457.071	-0.000294135	457.071	0.000100825	457.071	0.000157235	457.071	0.000108923	457.071
	0.06677	537.32	0.02978	537.32	0.02078	537.32	0.00337	537.32	0.00086154	537.32	0.000332297	537.32	0.000439957	537.32	0.000273238	537.32	0.000182679	537.32
	0.08396	564.972	0.04133	564.972	0.03018	564.972	0.00825	564.972	0.00369	564.972	0.000967593	564.972	0.00077442	564.972	0.000377787	564.972	0.000247097	564.972
	0.09293	537.32	0.04853	537.32	0.03646	537.32	0.01235	537.32	0.00621	537.32	0.00155	537.32	0.00107	537.32	0.00046064	537.32	0.000295871	537.32
	0.09282	457.072	0.05067	457.072	0.03896	457.072	0.01527	457.072	0.00817	457.072	0.00202	457.072	0.0013	457.072	0.000513674	457.072	0.000324226	457.072
	0.08365	332.082	0.04753	332.082	0.03743	332.082	0.01672	332.082	0.00938	332.082	0.00233	332.082	0.00144	332.082	0.000531683	332.082	0.000329383	332.082
	0.06632	174.586	0.03944	174.586	0.03202	174.586	0.01657	174.586	0.00972	174.586	0.00246	174.586	0.00148	174.586	0.000512885	174.586	0.000310829	174.586
	0.04252	0.000454151	0.02724	0.000454151	0.02328	0.000454151	0.0148	0.000454151	0.00915	0.000454151	0.00239	0.000454151	0.00141	0.000454151	0.000459095	0.000454151	0.000270371	0.000454151
	0.01458	-174.585	0.01218	-174.585	0.01207	-174.585	0.01161	-174.585	0.00773	-174.585	0.00212	-174.585	0.00124	-174.585	0.000375545	-174.585	0.000211955	-174.585
	-0.0148	-332.082	-0.00426	-332.082	-0.000466316	-332.082	0.0073	-332.082	0.0056	-332.082	0.00168	-332.082	0.000984153	-332.082	0.000270383	-332.082	0.000141287	-332.082
	-0.04275	-457.071	-0.02046	-457.071	-0.0131	-457.071	0.0023	-457.071	0.00297	-457.071	0.00112	-457.071	0.00066996	-457.071	0.000153867	-457.071	6.52679e-05	-457.071
	-0.06654	-537.32	-0.03487	-537.32	-0.02459	-537.32	-0.00291	-537.32	8.66273e-05	-537.32	0.000489749	-537.32	0.000326853	-537.32	3.73684e-05	-537.32	-8.67427e-06	-537.32
	-0.08385	-564.972	-0.04613	-564.972	-0.03383	-564.972	-0.00781	-564.972	-0.00276	-564.972	-0.00015154	-564.972	-1.17935e-05	-564.972	-6.774e-05	-564.972	-7.33147e-05	-564.972
	-0.09297	-537.32	-0.05321	-537.32	-0.03996	-537.32	-0.01193	-537.32	-0.00529	-537.32	-0.000739587	-537.32	-0.000313029	-537.32	-0.000151199	-537.32	-0.000122337	-537.32
	-0.09299	-457.072	-0.05542	-457.072	-0.04239	-457.072	-0.01485	-457.072	-0.00726	-457.072	-0.00122	-457.072	-0.000547557	-457.072	-0.000204866	-457.072	-0.000150954	-457.072
	-0.0839	-332.082	-0.05254	-332.082	-0.04092	-332.082	-0.0163	-332.082	-0.00847	-332.082	-0.00154	-332.082	-0.000692613	-332.082	-0.000223512	-332.082	-0.000156373	-332.082
	-0.06659	-174.586	-0.04483	-174.586	-0.03567	-174.586	-0.01614	-174.586	-0.00881	-174.586	-0.00167	-174.586	-0.000734193	-174.586	-0.000205336	-174.586	-0.000138072	-174.586
	-0.04275	-0.000484428	-0.03297	-0.000484428	-0.02714	-0.000484428	-0.01439	-0.000484428	-0.00825	-0.000484428	-0.0016	-0.000484428	-0.000668413	-0.000484428	-0.000152138	-0.000484428	-9.78487e-05	-0.000484428
	-0.01472	174.585	-0.01811	174.585	-0.01615	174.585	-0.01123	174.585	-0.00684	174.585	-0.00134	174.585	-0.000501911	174.585	-6.91447e-05	174.585	-3.96451e-05	174.585
	0.01475	332.082	-0.00167	332.082	-0.00375	332.082	-0.00695	332.082	-0.00472	332.082	-0.00090904	332.082	-0.000251163	332.082	3.55034e-05	332.082	3.08381e-05	332.082
	0.04275	457.071	0.01474	457.071	0.00888	457.071	-0.00197	457.071	-0.0021	457.071	-0.000353335	457.071	5.91191e-05	457.071	0.000151549	457.071	0.000106701	457.071
	0.06654	537.32	0.02948	537.32	0.02048	537.32	0.00321	537.32	0.000766093	537.32	0.000273348	537.32	0.000398416	537.32	0.000267623	537.32	0.000180519	537.32
	0.08381	564.972	0.04107	564.972	0.02991	564.972	0.00809	564.972	0.0036	564.972	0.000909527	564.972	0.000733387	564.972	0.000372355	564.972	0.000245069	564.972
	0.09288	537.32	0.04834	537.32	0.03622	537.32	0.01221	537.32	0.00612	537.32	0.00149	537.32	0.00103	537.32	0.000455484	537.32	0.000294031	537.32
	0.09286	457.072	0.05053	457.072	0.03877	457.072	0.01514	457.072	0.00809	457.072	0.00197	457.072	0.00126	457.072	0.000508863	457.072	0.000322614	457.072
	0.08378	332.082	0.04745	332.082	0.03729	332.082	0.01661	332.082	0.00931	332.082	0.00228	332.082	0.0014	332.082	0.000527255	332.082	0.000328015	332.082
	0.06652	174.586	0.03942	174.586	0.03192	174.586	0.01647	174.586	0.00965	174.586	0.00241	174.586	0.00144	174.586	0.000508838	174.586	0.0003097	174.586
	0.04278	0.000514704	0.02726	0.000514704	0.02321	0.000514704	0.01473	0.000514704	0.00909	0.000514704	0.00234	0.000514704	0.00137	0.000514704	0.000455393	0.000514704	0.00026945	0.000514704
	0.01487	-174.585	0.01222	-174.585	0.01203	-174.585	0.01155	-174.585	0.00769	-174.585	0.00207	-174.585	0.0012	-174.585	0.000372119	-174.585	0.000211193	-174.585
	-0.01451	-332.082	-0.0042	-332.082	-0.00049759	-332.082	0.00725	-332.082	0.00556	-332.082	0.00164	-332.082	0.000951227	-332.082	0.000267138	-332.082	0.000140619	-332.082
	-0.04248	-457.071	-0.02041	-457.071	-0.01313	-457.071	0.00226	-457.071	0.00293	-457.071	0.00108	-457.071	0.000637751	-457.071	0.000150692	-457.071	6.46194e-05	-457.071
	-0.06633	-537.32	-0.03484	-537.32	-0.02464	-537.32	-0.00295	-537.32	5.56652e-05	-537.32	0.000449987	-537.32	0.000295029	-537.32	3.41459e-05	-537.32	-9.37847e-06	-537.32
	-0.08371	-564.972	-0.04615	-564.972	-0.03391	-564.972	-0.00786	-564.972	-0.00279	-564.972	-0.000190959	-564.972	-4.35747e-05	-564.972	-7.11213e-05	-564.972	-7.4144e-05	-564.972
	-0.09292	-537.32	-0.05327	-537.32	-0.04007	-537.32	-0.01198	-537.32	-0.00532	-537.32	-0.000779287	-537.32	-0.00034509	-537.32	-0.000154835	-537.32	-0.00012335	-537.32
	-0.09303	-457.072	-0.05554	-457.072	-0.04254	-457.072	-0.01491	-457.072	-0.0073	-457.072	-0.00126	-457.072	-0.000580169	-457.072	-0.000208825	-457.072	-0.000152189	-457.072
	-0.08403	-332.082	-0.05272	-332.082	-0.0411	-332.082	-0.01638	-332.082	-0.00852	-332.082	-0.00158	-332.082	-0.000725967	-332.082	-0.000227831	-332.082	-0.000157847	-332.082
	-0.06679	-174.586	-0.04505	-174.586	-0.03589	-174.586	-0.01624	-174.586	-0.00887	-174.586	-0.00171	-174.586	-0.00076838	-174.586	-0.000210015	-174.586	-0.000139779	-174.586
	-0.04301	-0.000544981	-0.03324	-0.000544981	-0.0274	-0.000544981	-0.0145	-0.000544981	-0.00832	-0.000544981	-0.00165	-0.000544981	-0.000703427	-0.000544981	-0.000157141	-0.000544981	-9.97587e-05	-0.000544981
	-0.015	174.585	-0.0184	174.585	-0.01643	174.585	-0.01135	174.585	-0.00692	174.585	-0.00139	174.585	-0.000537627	174.585	-7.44027e-05	174.585	-4.17089e-05	174.585
	0.01446	332.082	-0.00196	332.082	-0.00404	332.082	-0.00708	332.082	-0.0048	332.082	-0.00095616	332.082	-0.000287373	332.082	3.00851e-05	332.082	2.86855e-05	332.082
	0.04249	457.071	0.01446	457.071	0.00859	457.071	-0.00211	457.071	-0.00219	457.071	-0.000400974	457.071	2.26973e-05	457.071	0.000146082	457.071	0.000104534	457.071
	0.06634	537.32	0.02923	537.32	0.02021	537.32	0.00307	537.32	0.00067964	537.32	0.000225779	537.32	0.00036211	537.32	0.000262224	537.32	0.000178413	537.32
	0.08369	564.972	0.04086	564.972	0.02967	564.972	0.00796	564.972	0.00352	564.972	0.00086266	564.972	0.000697533	564.972	0.000367135	564.972	0.000243092	564.972
	0.09284	537.32	0.04818	537.32	0.03602	537.32	0.01208	537.32	0.00604	537.32	0.00145	537.32	0.00099604	537.32	0.000450539	537.32	0.000292243	537.32
	0.09292	457.072	0.05043	457.072	0.03861	457.072	0.01503	457.072	0.00802	457.072	0.00192	457.072	0.00123	457.072	0.000504263	457.072	0.000321052	457.072
	0.08392	332.083	0.04741	332.083	0.03717	332.083	0.01652	332.083	0.00924	332.083	0.00224	332.083	0.00137	332.083	0.000523034	332.083	0.000326698	332.083
	0.06675	174.586	0.03942	174.586	0.03185	174.586	0.0164	174.586	0.0096	174.586	0.00237	174.586	0.00141	174.586	0.000504998	174.586	0.00030862	174.586
	0.04306	0.000575258	0.02731	0.000575258	0.02317	0.000575258	0.01467	0.000575258	0.00905	0.000575258	0.0023	0.000575258	0.00134	0.000575258	0.000451897	0.000575258	0.000268579	0.000575258
	0.01518	-174.585	0.0123	-174.585	0.01202	-174.585	0.01151	-174.585	0.00765	-174.585	0.00204	-174.585	0.00118	-174.585	0.000368899	-174.585	0.000210481	-174.585
	-0.0142	-332.082	-0.00412	-332.082	-0.000499849	-332.082	0.00722	-332.082	0.00553	-332.082	0.00161	-332.082	0.000923187	-332.082	0.000264099	-332.082	0.000140001	-332.082
	-0.0422	-457.071	-0.02033	-457.071	-0.01313	-457.071	0.00223	-457.071	0.00291	-457.071	0.00105	-457.071	0.000610391	-457.071	0.000147722	-457.071	6.40222e-05	-457.071
	-0.0661	-537.32	-0.03479	-537.32	-0.02465	-537.32	-0.00298	-537.32	3.26767e-05	-537.32	0.000420043	-537.32	0.00026802	-537.32	3.11288e-05	-537.32	-1.00308e-05	-537.32
	-0.08355	-564.972	-0.04614	-564.972	-0.03395	-564.972	-0.00788	-564.972	-0.00281	-564.972	-0.000220693	-564.972	-7.0578e-05	-564.972	-7.4298e-05	-564.972	-7.4922e-05	-564.972
	-0.09285	-537.32	-0.05331	-537.32	-0.04015	-537.32	-0.01201	-537.32	-0.00535	-537.32	-0.00080944	-537.32	-0.000372409	-537.32	-0.000158266	-537.32	-0.00012431	-537.32
	-0.09305	-457.072	-0.05563	-457.072	-0.04266	-457.072	-0.01496	-457.072	-0.00733	-457.072	-0.00129	-457.072	-0.000608076	-457.072	-0.000212581	-457.072	-0.000153371	-457.072
	-0.08414	-332.083	-0.05286	-332.083	-0.04127	-332.083	-0.01645	-332.083	-0.00856	-332.083	-0.00161	-332.083	-0.000754653	-332.083	-0.000231947	-332.083	-0.000159269	-332.083
	-0.06698	-174.586	-0.04524	-174.586	-0.03609	-174.586	-0.01632	-174.586	-0.00892	-174.586	-0.00175	-174.586	-0.00079794	-174.586	-0.000214493	-174.586	-0.000141433	-174.586
	-0.04325	-0.000605534	-0.03347	-0.000605534	-0.02763	-0.000605534	-0.0146	-0.000605534	-0.00838	-0.000605534	-0.00168	-0.000605534	-0.000733847	-0.000605534	-0.000161944	-0.000605534	-0.000101617	-0.000605534
	-0.01527	174.585	-0.01865	174.585	-0.01668	174.585	-0.01146	174.585	-0.00698	174.585	-0.00142	174.585	-0.000568793	174.585	-7.94627e-05	174.585	-4.37223e-05	174.585
	0.01419	332.082	-0.00223	332.082	-0.0043	332.082	-0.0072	332.082	-0.00488	332.082	-0.00099452	332.082	-0.000319075	332.082	2.48624e-05	332.082	2.65825e-05	332.082
	0.04225	457.071	0.0142	457.071	0.00833	457.071	-0.00224	457.071	-0.00226	457.071	-0.000439988	457.071	-9.25633e-06	457.071	0.000140808	457.071	0.000102415	457.071
	0.06616	537.32	0.029	537.32	0.01996	537.32	0.00295	537.32	0.000600529	537.32	0.000186703	537.32	0.000330231	537.32	0.000257016	537.32	0.000176353	537.32
	0.08358	564.972	0.04067	564.972	0.02945	564.972	0.00784	564.972	0.00344	564.972	0.000824153	564.972	0.000666071	564.972	0.000362105	564.972	0.000241162	564.972
	0.09282	537.32	0.04804	537.32	0.03584	537.32	0.01197	537.32	0.00597	537.32	0.00141	537.32	0.000965313	537.32	0.000445781	537.32	0.0002905	537.32
	0.09299	457.072	0.05036	457.072	0.03847	457.072	0.01494	457.072	0.00795	457.072	0.00189	457.072	0.0012	457.072	0.000499847	457.072	0.000319536	457.072
	0.08409	332.083	0.04739	332.083	0.03708	332.083	0.01644	332.083	0.00918	332.083	0.00221	332.083	0.00134	332.083	0.000518997	332.083	0.000325425	332.083
	0.06698	174.586	0.03946	174.586	0.0318	174.586	0.01634	174.586	0.00955	174.586	0.00234	174.586	0.00138	174.586	0.000501341	174.586	0.000307586	174.586
	0.04336	0.000635811	0.02738	0.000635811	0.02316	0.000635811	0.01463	0.000635811	0.00901	0.000635811	0.00227	0.000635811	0.00132	0.000635811	0.000448583	0.000635811	0.000267753	0.000635811
	0.0155	-174.585	0.01239	-174.585	0.01202	-174.585	0.01148	-174.585	0.00762	-174.585	0.00201	-174.585	0.00115	-174.585	0.000365861	-174.585	0.000209815	-174.585
	-0.01387	-332.082	-0.00401	-332.082	-0.000479571	-332.082	0.0072	-332.082	0.00551	-332.082	0.00158	-332.082	0.00089928	-332.082	0.000261243	-332.082	0.000139429	-332.082
	-0.0419	-457.071	-0.02023	-457.071	-0.01312	-457.071	0.00222	-457.071	0.00289	-457.071	0.00103	-457.071	0.000587137	-457.071	0.000144935	-457.071	6.34717e-05	-457.071
	-0.06585	-537.32	-0.03472	-537.32	-0.02465	-537.32	-0.00299	-537.32	1.62785e-05	-537.32	0.000397457	-537.32	0.000245086	-537.32	2.82945e-05	-537.32	-1.06359e-05	-537.32
	-0.08338	-564.972	-0.0461	-564.972	-0.03398	-564.972	-0.0079	-564.972	-0.00283	-564.972	-0.000243165	-564.972	-9.3534e-05	-564.972	-7.7292e-05	-564.972	-7.56513e-05	-564.972
	-0.09276	-537.32	-0.05332	-537.32	-0.04021	-537.32	-0.01204	-537.32	-0.00537	-537.32	-0.00083242	-537.32	-0.000395712	-537.32	-0.000161515	-537.32	-0.000125222	-537.32
	-0.09306	-457.072	-0.05569	-457.072	-0.04276	-457.072	-0.015	-457.072	-0.00736	-457.072	-0.00131	-457.072	-0.000631995	-457.072	-0.000216153	-457.072	-0.000154505	-457.072
	-0.08424	-332.083	-0.05298	-332.083	-0.0414	-332.083	-0.0165	-332.083	-0.0086	-332.083	-0.00164	-332.083	-0.00077938	-332.083	-0.000235882	-332.083	-0.000160642	-332.083
	-0.06715	-174.587	-0.04541	-174.587	-0.03627	-174.587	-0.01639	-174.587	-0.00896	-174.587	-0.00177	-174.587	-0.000823573	-174.587	-0.000218789	-174.587	-0.000143041	-174.587
	-0.04347	-0.000666088	-0.03368	-0.000666088	-0.02784	-0.000666088	-0.01469	-0.000666088	-0.00843	-0.000666088	-0.00171	-0.000666088	-0.000760373	-0.000666088	-0.000166568	-0.000666088	-0.000103429	-0.000666088
	-0.01553	174.585	-0.01889	174.585	-0.01692	174.585	-0.01156	174.585	-0.00705	174.585	-0.00145	174.585	-0.000596101	174.585	-8.43453e-05	174.585	-4.56895e-05	174.585
	0.01393	332.082	-0.00247	332.082	-0.00454	332.082	-0.00731	332.082	-0.00495	332.082	-0.00103	332.082	-0.000346953	332.082	1.98151e-05	332.082	2.45245e-05	332.082
	0.04202	457.071	0.01397	457.071	0.00809	457.071	-0.00235	457.071	-0.00234	457.071	-0.000472509	457.071	-3.74221e-05	457.071	0.000135707	457.071	0.00010034	457.071
	0.06598	537.32	0.02879	537.32	0.01974	537.32	0.00283	537.32	0.00052754	537.32	0.000154022	537.32	0.000302105	537.32	0.000251979	537.32	0.000174337	537.32
	0.08348	564.972	0.04051	564.972	0.02926	564.972	0.00773	564.972	0.00337	564.972	0.000791947	564.972	0.000638325	564.972	0.000357243	564.972	0.000239275	564.972
	0.09281	537.32	0.04793	537.32	0.03568	537.32	0.01188	537.32	0.0059	537.32	0.00138	537.32	0.000938267	537.32	0.000441191	537.32	0.000288799	537.32
	0.09307	457.072	0.0503	457.072	0.03836	457.072	0.01485	457.072	0.00789	457.072	0.00186	457.072	0.00117	457.072	0.000495597	457.072	0.000318061	457.072
	0.08426	332.083	0.04739	332.083	0.03701	332.083	0.01637	332.083	0.00913	332.083	0.00218	332.083	0.00132	332.083	0.000515125	332.083	0.000324194	332.083
	0.06723	174.587	0.03951	174.587	0.03177	174.587	0.01629	174.587	0.00951	174.587	0.00232	174.587	0.00136	174.587	0.000497848	174.587	0.000306592	174.587
	0.04366	0.000696365	0.02747	0.000696365	0.02316	0.000696365	0.01459	0.000696365	0.00898	0.000696365	0.00225	0.000696365	0.0013	0.000696365	0.000445434	0.000696365	0.000266969	0.000696365
	0.01583	-174.585	0.01251	-174.585	0.01205	-174.585	0.01146	-174.585	0.00759	-174.585	0.00199	-174.585	0.00113	-174.585	0.000362988	-174.585	0.000209191	-174.585
	-0.01354	-332.082	-0.00389	-332.082	-0.000441538	-332.082	0.00719	-332.082	0.00549	-332.082	0.00156	-332.082	0.00087888	-332.082	0.00025855	-332.082	0.0001389	-332.082
	-0.04159	-457.071	-0.02012	-457.071	-0.01308	-457.071	0.00221	-457.071	0.00288	-457.071	0.00101	-457.071	0.000567366	-457.071	0.000142313	-457.071	6.29639e-05	-457.071
	-0.0656	-537.32	-0.03463	-537.32	-0.02463	-537.32	-0.00299	-537.32	5.4104e-06	-537.32	0.000380435	-537.32	0.000225612	-537.32	2.56254e-05	-537.32	-1.11978e-05	-537.32
	-0.0832	-564.972	-0.04605	-564.972	-0.03398	-564.972	-0.00791	-564.972	-0.00284	-564.972	-0.000260142	-564.972	-0.000113055	-564.972	-8.012e-05	-564.972	-7.6338e-05	-564.972
	-0.09267	-537.32	-0.05332	-537.32	-0.04025	-537.32	-0.01205	-537.32	-0.00539	-537.32	-0.000849973	-537.32	-0.000415603	-537.32	-0.000164597	-537.32	-0.00012609	-537.32
	-0.09306	-457.072	-0.05574	-457.072	-0.04284	-457.072	-0.01503	-457.072	-0.00738	-457.072	-0.00133	-457.072	-0.000652528	-457.072	-0.000219561	-457.072	-0.000155595	-457.072
	-0.08433	-332.083	-0.05308	-332.083	-0.04153	-332.083	-0.01654	-332.083	-0.00863	-332.083	-0.00166	-332.083	-0.000800747	-332.083	-0.000239651	-332.083	-0.000161972	-332.083
	-0.06732	-174.587	-0.04556	-174.587	-0.03643	-174.587	-0.01645	-174.587	-0.009	-174.587	-0.0018	-174.587	-0.000845873	-174.587	-0.000222923	-174.587	-0.000144605	-174.587
	-0.04369	-0.000726641	-0.03387	-0.000726641	-0.02803	-0.000726641	-0.01476	-0.000726641	-0.00848	-0.000726641	-0.00173	-0.000726641	-0.0007836	-0.000726641	-0.000171029	-0.000726641	-0.000105198	-0.000726641
	-0.01578	174.585	-0.01911	174.585	-0.01713	174.585	-0.01165	174.585	-0.0071	174.585	-0.00148	174.585	-0.000620131	174.585	-8.90673e-05	174.585	-4.76145e-05	174.585
	0.01368	332.081	-0.0027	332.081	-0.00476	332.081	-0.00741	332.081	-0.00501	332.081	-0.00105	332.081	-0.000371581	332.081	1.49269e-05	332.081	2.2508e-05	332.081
	0.0418	457.071	0.01375	457.071	0.00787	457.071	-0.00245	457.071	-0.0024	457.071	-0.000500101	457.071	-6.23683e-05	457.071	0.000130764	457.071	9.83053e-05	457.071
	0.06582	537.32	0.0286	537.32	0.01954	537.32	0.00273	537.32	0.00045971	537.32	0.000126197	537.32	0.000277169	537.32	0.000247098	537.32	0.00017236	537.32
	0.08339	564.972	0.04036	564.972	0.02908	564.972	0.00763	564.972	0.0033	564.972	0.000764527	564.972	0.000613738	564.972	0.000352536	564.972	0.000237426	564.972
	0.0928	537.32	0.04783	537.32	0.03554	537.32	0.01178	537.32	0.00584	537.32	0.00135	537.32	0.000914347	537.32	0.000436753	537.32	0.000287135	537.32
	0.09316	457.072	0.05026	457.072	0.03826	457.072	0.01478	457.072	0.00783	457.072	0.00183	457.072	0.00115	457.072	0.000491499	457.072	0.000316623	457.072
	0.08443	332.083	0.0474	332.083	0.03695	332.083	0.01631	332.083	0.00908	332.083	0.00216	332.083	0.0013	332.083	0.000511403	332.083	0.000323	332.083
	0.06748	174.587	0.03957	174.587	0.03175	174.587	0.01624	174.587	0.00947	174.587	0.0023	174.587	0.00134	174.587	0.000494504	174.587	0.000305636	174.587
	0.04397	0.000756918	0.02757	0.000756918	0.02318	0.000756918	0.01457	0.000756918	0.00895	0.000756918	0.00223	0.000756918	0.00128	0.000756918	0.000442434	0.000756918	0.000266222	0.000756918
	0.01617	-174.585	0.01264	-174.585	0.01209	-174.585	0.01145	-174.585	0.00757	-174.585	0.00198	-174.585	0.00111	-174.585	0.000360263	-174.585	0.000208604	-174.585
	-0.0132	-332.081	-0.00376	-332.081	-0.000389366	-332.081	0.00719	-332.081	0.00548	-332.081	0.00155	-332.081	0.000861467	-332.081	0.000256008	-332.081	0.000138409	-332.081
	-0.04128	-457.071	-0.01999	-457.071	-0.01303	-457.071	0.00222	-457.071	0.00287	-457.071	0.000995753	-457.071	0.000550559	-457.071	0.000139842	-457.071	6.24952e-05	-457.071
	-0.06534	-537.32	-0.03453	-537.32	-0.0246	-537.32	-0.00298	-537.32	-7.82187e-07	-537.32	0.000367655	-537.32	0.000209082	-537.32	2.31071e-05	-537.32	-1.172e-05	-537.32
	-0.08301	-564.972	-0.04599	-564.972	-0.03397	-564.972	-0.00791	-564.972	-0.00285	-564.972	-0.000272925	-564.972	-0.000129651	-564.972	-8.27967e-05	-564.972	-7.69833e-05	-564.972
	-0.09257	-537.32	-0.0533	-537.32	-0.04027	-537.32	-0.01206	-537.32	-0.0054	-537.32	-0.00086338	-537.32	-0.000432588	-537.32	-0.000167529	-537.32	-0.000126918	-537.32
	-0.09305	-457.072	-0.05578	-457.072	-0.04291	-457.072	-0.01505	-457.072	-0.0074	-457.072	-0.00135	-457.072	-0.000670173	-457.072	-0.000222817	-457.072	-0.000156644	-457.072
	-0.08441	-332.083	-0.05318	-332.083	-0.04163	-332.083	-0.01658	-332.083	-0.00865	-332.083	-0.00167	-332.083	-0.000819253	-332.083	-0.00024327	-332.083	-0.000163261	-332.083
	-0.06747	-174.587	-0.04571	-174.587	-0.03657	-174.587	-0.0165	-174.587	-0.00904	-174.587	-0.00181	-174.587	-0.000865333	-174.587	-0.000226905	-174.587	-0.000146128	-174.587
	-0.04391	-0.000787195	-0.03405	-0.000787195	-0.02821	-0.000787195	-0.01483	-0.000787195	-0.00852	-0.000787195	-0.00175	-0.000787195	-0.000804	-0.000787195	-0.000175341	-0.000787195	-0.000106927	-0.000787195
	-0.01602	174.585	-0.01931	174.585	-0.01733	174.585	-0.01173	174.585	-0.00715	174.585	-0.0015	174.585	-0.000641367	174.585	-9.36413e-05	174.585	-4.95005e-05	174.585
	0.01344	332.081	-0.00291	332.081	-0.00498	332.081	-0.0075	332.081	-0.00507	332.081	-0.00108	332.081	-0.000393441	332.081	1.01846e-05	332.081	2.05295e-05	332.081
	0.04158	457.071	0.01354	457.071	0.00766	457.071	-0.00255	457.071	-0.00246	457.071	-0.000523918	457.071	-8.45713e-05	457.071	0.000125965	457.071	9.6308e-05	457.071
	0.06565	537.32	0.02842	537.32	0.01934	537.32	0.00263	537.32	0.000396253	537.32	0.00010209	537.32	0.00025495	537.32	0.000242359	537.32	0.00017042	537.32
	0.0833	564.972	0.04022	564.972	0.02891	564.972	0.00754	564.972	0.00324	564.972	0.000740767	564.972	0.000591845	564.972	0.000347969	564.972	0.000235613	564.972
	0.0928	537.32	0.04774	537.32	0.03541	537.32	0.0117	537.32	0.00578	537.32	0.00133	537.32	0.0008931	537.32	0.000432454	537.32	0.000285507	537.32
	0.09325	457.072	0.05023	457.072	0.03817	457.072	0.01471	457.072	0.00778	457.072	0.00181	457.072	0.00113	457.072	0.000487538	457.072	0.00031522	457.072
	0.08462	332.083	0.04743	332.083	0.03691	332.083	0.01626	332.083	0.00904	332.083	0.00214	332.083	0.00128	332.083	0.000507819	332.083	0.00032184	332.083
	0.06774	174.587	0.03965	174.587	0.03175	174.587	0.0162	174.587	0.00944	174.587	0.00228	174.587	0.00132	174.587	0.000491297	174.587	0.000304714	174.587
	0.04428	0.000817471	0.02769	0.000817471	0.02321	0.000817471	0.01454	0.000817471	0.00892	0.000817471	0.00222	0.000817471	0.00126	0.000817471	0.000439571	0.000817471	0.000265509	0.000817471
	0.01652	-174.585	0.01277	-174.585	0.01215	-174.585	0.01144	-174.585	0.00756	-174.585	0.00196	-174.585	0.0011	-174.585	0.000357677	-174.585	0.000208052	-174.585
	-0.01285	-332.081	-0.00361	-332.081	-0.000325825	-332.081	0.0072	-332.081	0.00547	-332.081	0.00154	-332.081	0.0008466	-332.081	0.000253603	-332.081	0.000137954	-332.081
	-0.04096	-457.071	-0.01986	-457.071	-0.01297	-457.071	0.00223	-457.071	0.00287	-457.071	0.000985633	-457.071	0.00053628	-457.071	0.000137509	-457.071	6.20625e-05	-457.071
	-0.06507	-537.32	-0.03442	-537.32	-0.02455	-537.32	-0.00297	-537.32	-3.00238e-06	-537.32	0.000358136	-537.32	0.000195065	-537.32	2.07279e-05	-537.32	-1.22055e-05	-537.32
	-0.08282	-564.972	-0.04592	-564.972	-0.03396	-564.972	-0.0079	-564.972	-0.00285	-564.972	-0.000282482	-564.972	-0.000143751	-564.972	-8.5334e-05	-564.972	-7.75927e-05	-564.972
	-0.09246	-537.32	-0.05328	-537.32	-0.04029	-537.32	-0.01207	-537.32	-0.00541	-537.32	-0.0008736	-537.32	-0.000447094	-537.32	-0.00017032	-537.32	-0.000127708	-537.32
	-0.09304	-457.072	-0.05581	-457.072	-0.04296	-457.072	-0.01507	-457.072	-0.00741	-457.072	-0.00136	-457.072	-0.00068536	-457.072	-0.000225933	-457.072	-0.000157656	-457.072
	-0.08448	-332.083	-0.05326	-332.083	-0.04173	-332.083	-0.01661	-332.083	-0.00867	-332.083	-0.00169	-332.083	-0.000835313	-332.083	-0.000246749	-332.083	-0.000164513	-332.083
	-0.06763	-174.587	-0.04584	-174.587	-0.03671	-174.587	-0.01655	-174.587	-0.00907	-174.587	-0.00183	-174.587	-0.00088236	-174.587	-0.000230749	-174.587	-0.000147614	-174.587
	-0.04411	-0.000847748	-0.03422	-0.000847748	-0.02838	-0.000847748	-0.0149	-0.000847748	-0.00856	-0.000847748	-0.00177	-0.000847748	-0.000822	-0.000847748	-0.000179516	-0.000847748	-0.00010862	-0.000847748
	-0.01626	174.585	-0.01951	174.585	-0.01752	174.585	-0.01181	174.585	-0.0072	174.585	-0.00152	174.585	-0.000660216	174.585	-9.80793e-05	174.585	-5.13505e-05	174.585
	0.0132	332.081	-0.00312	332.081	-0.00517	332.081	-0.00759	332.081	-0.00512	332.081	-0.0011	332.081	-0.000412935	332.081	5.57755e-06	332.081	1.85863e-05	332.081
	0.04137	457.071	0.01335	457.071	0.00746	457.071	-0.00265	457.071	-0.00252	457.071	-0.000544821	457.071	-0.00010443	457.071	0.000121299	457.071	9.43453e-05	457.071
	0.0655	537.32	0.02825	537.32	0.01916	537.32	0.00253	537.32	0.000336517	537.32	8.0854e-05	537.32	0.000235053	537.32	0.000237751	537.32	0.000168513	537.32
	0.08322	564.972	0.04009	564.972	0.02876	564.972	0.00745	564.972	0.00318	564.972	0.000719833	564.972	0.00057225	564.972	0.000343532	564.972	0.000233832	564.972
	0.09281	537.32	0.04767	537.32	0.03529	537.32	0.01162	537.32	0.00573	537.32	0.00131	537.32	0.000874133	537.32	0.000428284	537.32	0.000283911	537.32
	0.09335	457.072	0.05021	457.072	0.03809	457.072	0.01464	457.072	0.00774	457.072	0.00179	457.072	0.00111	457.072	0.000483705	457.072	0.000313848	457.072
	0.0848	332.083	0.04746	332.083	0.03688	332.083	0.01621	332.083	0.009	332.083	0.00212	332.083	0.00126	332.083	0.000504361	332.083	0.000320711	332.083
	0.068	174.587	0.03973	174.587	0.03176	174.587	0.01617	174.587	0.00941	174.587	0.00226	174.587	0.00131	174.587	0.000488218	174.587	0.000303823	174.587
	0.0446	0.000878025	0.02781	0.000878025	0.02325	0.000878025	0.01453	0.000878025	0.0089	0.000878025	0.00221	0.000878025	0.00124	0.000878025	0.000436835	0.000878025	0.000264829	0.000878025
	0.01686	-174.585	0.01292	-174.585	0.01221	-174.585	0.01144	-174.585	0.00755	-174.585	0.00195	-174.585	0.00108	-174.585	0.000355217	-174.585	0.000207533	-174.585
	-0.0125	-332.081	-0.00346	-332.081	-0.000253063	-332.081	0.0072	-332.081	0.00547	-332.081	0.00153	-332.081	0.000833907	-332.081	0.000251326	-332.081	0.000137531	-332.081
	-0.04064	-457.071	-0.01972	-457.071	-0.0129	-457.071	0.00224	-457.071	0.00286	-457.071	0.00097806	-457.071	0.000524162	-457.071	0.000135304	-457.071	6.16632e-05	-457.071
	-0.0648	-537.32	-0.0343	-537.32	-0.0245	-537.32	-0.00296	-537.32	-1.83462e-06	-537.32	0.000351143	-537.32	0.000183195	-537.32	1.84782e-05	-537.32	-1.26571e-05	-537.32
	-0.08262	-564.972	-0.04584	-564.972	-0.03393	-564.972	-0.00789	-564.972	-0.00285	-564.972	-0.000289537	-564.972	-0.000155715	-564.972	-8.77413e-05	-564.972	-7.81667e-05	-564.972
	-0.09235	-537.32	-0.05325	-537.32	-0.0403	-537.32	-0.01207	-537.32	-0.00541	-537.32	-0.00088134	-537.32	-0.000459477	-537.32	-0.000172981	-537.32	-0.000128463	-537.32
	-0.09302	-457.072	-0.05583	-457.072	-0.04301	-457.072	-0.01508	-457.072	-0.00742	-457.072	-0.00137	-457.072	-0.000698433	-457.072	-0.000228918	-457.072	-0.000158632	-457.072
	-0.08456	-332.083	-0.05333	-332.083	-0.04182	-332.083	-0.01664	-332.083	-0.00869	-332.083	-0.0017	-332.083	-0.00084928	-332.083	-0.000250097	-332.083	-0.000165729	-332.083
	-0.06777	-174.587	-0.04596	-174.587	-0.03683	-174.587	-0.0166	-174.587	-0.0091	-174.587	-0.00184	-174.587	-0.000897313	-174.587	-0.000234463	-174.587	-0.000149065	-174.587
	-0.04432	-0.000908302	-0.03438	-0.000908302	-0.02853	-0.000908302	-0.01496	-0.000908302	-0.0086	-0.000908302	-0.00179	-0.000908302	-0.000837933	-0.000908302	-0.000183561	-0.000908302	-0.000110278	-0.000908302
	-0.01649	174.585	-0.0197	174.585	-0.0177	174.585	-0.01188	174.585	-0.00724	174.585	-0.00153	174.585	-0.00067702	174.585	-0.000102389	174.585	-5.31669e-05	174.585
	0.01296	332.081	-0.00331	332.081	-0.00536	332.081	-0.00767	332.081	-0.00517	332.081	-0.00111	332.081	-0.000430404	332.081	1.09664e-06	332.081	1.66759e-05	332.081
	0.04116	457.071	0.01316	457.071	0.00728	457.071	-0.00274	457.071	-0.00258	457.071	-0.000563455	457.071	-0.000122283	457.071	0.000116757	457.071	9.2414e-05	457.071
	0.06534	537.32	0.02809	537.32	0.01899	537.32	0.00244	537.32	0.000279961	537.32	6.18516e-05	537.32	0.000217143	537.32	0.000233267	537.32	0.000166637	537.32
	0.08313	564.972	0.03997	564.972	0.02861	564.972	0.00737	564.972	0.00312	564.972	0.0007011	564.972	0.000554625	564.972	0.000339217	564.972	0.000232081	564.972
	0.09281	537.32	0.0476	537.32	0.03518	537.32	0.01155	537.32	0.00568	537.32	0.00129	537.32	0.000857113	537.32	0.000424234	537.32	0.000282344	537.32
	0.09345	457.072	0.05019	457.072	0.03802	457.072	0.01458	457.072	0.00769	457.072	0.00178	457.072	0.00109	457.072	0.000479991	457.072	0.000312505	457.072
	0.08499	332.083	0.0475	332.083	0.03685	332.083	0.01616	332.083	0.00897	332.083	0.00211	332.083	0.00124	332.083	0.000501023	332.083	0.000319612	332.083
	0.06827	174.587	0.03982	174.587	0.03177	174.587	0.01614	174.587	0.00938	174.587	0.00225	174.587	0.00129	174.587	0.000485257	174.587	0.000302962	174.587
	0.04492	0.000938578	0.02794	0.000938578	0.02329	0.000938578	0.01452	0.000938578	0.00889	0.000938578	0.0022	0.000938578	0.00123	0.000938578	0.000434217	0.000938578	0.000264177	0.000938578
	0.01721	-174.585	0.01307	-174.585	0.01228	-174.585	0.01144	-174.585	0.00754	-174.585	0.00194	-174.585	0.00107	-174.585	0.000352876	-174.585	0.000207043	-174.585
	-0.01215	-332.081	-0.0033	-332.081	-0.000172755	-332.081	0.00722	-332.081	0.00546	-332.081	0.00152	-332.081	0.000823073	-332.081	0.000249169	-332.081	0.000137139	-332.081
	-0.04031	-457.071	-0.01957	-457.071	-0.01282	-457.071	0.00226	-457.071	0.00287	-457.071	0.00097248	-457.071	0.000513896	-457.071	0.00013322	-457.071	6.12949e-05	-457.071
	-0.06452	-537.32	-0.03417	-537.32	-0.02443	-537.32	-0.00294	-537.32	2.23271e-06	-537.32	0.000346123	-537.32	0.000173167	-537.32	1.63498e-05	-537.32	-1.30769e-05	-537.32
	-0.08242	-564.972	-0.04575	-564.972	-0.03389	-564.972	-0.00788	-564.972	-0.00285	-564.972	-0.000294638	-564.972	-0.000165849	-564.972	-9.00267e-05	-564.972	-7.87087e-05	-564.972
	-0.09224	-537.32	-0.05321	-537.32	-0.04029	-537.32	-0.01206	-537.32	-0.00541	-537.32	-0.000887147	-537.32	-0.00047004	-537.32	-0.000175519	-537.32	-0.000129185	-537.32
	-0.093	-457.072	-0.05585	-457.072	-0.04305	-457.072	-0.01509	-457.072	-0.00743	-457.072	-0.00137	-457.072	-0.0007097	-457.072	-0.000231781	-457.072	-0.000159576	-457.072
	-0.08462	-332.083	-0.0534	-332.083	-0.04189	-332.083	-0.01667	-332.083	-0.00871	-332.083	-0.00171	-332.083	-0.000861447	-332.083	-0.000253323	-332.083	-0.000166913	-332.083
	-0.06792	-174.587	-0.04608	-174.587	-0.03695	-174.587	-0.01664	-174.587	-0.00912	-174.587	-0.00185	-174.587	-0.000910487	-174.587	-0.000238055	-174.587	-0.000150484	-174.587
	-0.04452	-0.000968855	-0.03454	-0.000968855	-0.02868	-0.000968855	-0.01501	-0.000968855	-0.00863	-0.000968855	-0.0018	-0.000968855	-0.000852093	-0.000968855	-0.000187485	-0.000968855	-0.000111904	-0.000968855
	-0.01673	174.585	-0.01988	174.585	-0.01787	174.585	-0.01195	174.585	-0.00729	174.585	-0.00155	174.585	-0.000692067	174.585	-0.000106579	174.585	-5.4952e-05	174.585
	0.01273	332.081	-0.0035	332.081	-0.00555	332.081	-0.00775	332.081	-0.00522	332.081	-0.00113	332.081	-0.000446133	332.081	-3.26573e-06	332.081	1.47959e-05	332.081
	0.04096	457.071	0.01298	457.071	0.0071	457.071	-0.00282	457.071	-0.00263	457.071	-0.000580311	457.071	-0.000138412	457.071	0.000112333	457.071	9.05127e-05	457.071
	0.06519	537.32	0.02794	537.32	0.01882	537.32	0.00236	537.32	0.000226131	537.32	4.46008e-05	537.32	0.00020094	537.32	0.000228898	537.32	0.000164789	537.32
	0.08305	564.972	0.03986	564.972	0.02847	564.972	0.00728	564.972	0.00307	564.972	0.000684087	564.972	0.000538689	564.972	0.000335016	564.972	0.000230359	564.972
	0.09282	537.32	0.04753	537.32	0.03508	537.32	0.01148	537.32	0.00563	537.32	0.00128	537.32	0.000841767	537.32	0.000420297	537.32	0.000280804	537.32
	0.09355	457.072	0.05018	457.072	0.03796	457.072	0.01452	457.072	0.00765	457.072	0.00176	457.072	0.00108	457.072	0.000476389	457.072	0.00031119	457.072
	0.08518	332.083	0.04755	332.083	0.03683	332.083	0.01612	332.083	0.00893	332.083	0.00209	332.083	0.00123	332.083	0.000497795	332.083	0.000318539	332.083
	0.06853	174.587	0.03991	174.587	0.03179	174.587	0.01612	174.587	0.00935	174.587	0.00224	174.587	0.00128	174.587	0.000482407	174.587	0.000302127	174.587
	0.04524	0.000999132	0.02807	0.000999132	0.02335	0.000999132	0.01451	0.000999132	0.00887	0.000999132	0.00219	0.000999132	0.00122	0.000999132	0.000431711	0.000999132	0.000263553	0.000999132
	0.01757	-174.585	0.01323	-174.585	0.01235	-174.585	0.01145	-174.585	0.00753	-174.585	0.00194	-174.585	0.00106	-174.585	0.000350647	-174.585	0.00020658	-174.585
	-0.01179	-332.081	-0.00313	-332.081	-8.62133e-05	-332.081	0.00723	-332.081	0.00546	-332.081	0.00152	-332.081	0.00081384	-332.081	0.000247125	-332.081	0.000136775	-332.081
	-0.03998	-457.071	-0.01941	-457.071	-0.01274	-457.071	0.00228	-457.071	0.00287	-457.071	0.000968467	-457.071	0.000505221	-457.071	0.000131249	-457.071	6.09556e-05	-457.071
	-0.06425	-537.32	-0.03405	-537.32	-0.02437	-537.32	-0.00292	-537.32	8.79007e-06	-537.32	0.000342655	-537.32	0.000164721	-537.32	1.43357e-05	-537.32	-1.34673e-05	-537.32
	-0.08221	-564.972	-0.04566	-564.972	-0.03385	-564.972	-0.00786	-564.972	-0.00284	-564.972	-0.000298197	-564.972	-0.000174407	-564.972	-9.21967e-05	-564.972	-7.92207e-05	-564.972
	-0.09212	-537.32	-0.05316	-537.32	-0.04029	-537.32	-0.01206	-537.32	-0.00541	-537.32	-0.00089142	-537.32	-0.000479037	-537.32	-0.000177942	-537.32	-0.000129877	-537.32
	-0.09298	-457.072	-0.05586	-457.072	-0.04308	-457.072	-0.0151	-457.072	-0.00743	-457.072	-0.00138	-457.072	-0.000719413	-457.072	-0.000234527	-457.072	-0.000160489	-457.072
	-0.08469	-332.083	-0.05347	-332.083	-0.04197	-332.083	-0.01669	-332.083	-0.00872	-332.083	-0.00171	-332.083	-0.00087206	-332.083	-0.000256433	-332.083	-0.000168065	-332.083
	-0.06806	-174.587	-0.04619	-174.587	-0.03706	-174.587	-0.01668	-174.587	-0.00914	-174.587	-0.00186	-174.587	-0.000922113	-174.587	-0.000241531	-174.587	-0.000151873	-174.587
	-0.04472	-0.00103	-0.03469	-0.00103	-0.02882	-0.00103	-0.01507	-0.00103	-0.00866	-0.00103	-0.00181	-0.00103	-0.000864733	-0.00103	-0.000191295	-0.00103	-0.0001135	-0.00103
	-0.01695	174.585	-0.02005	174.585	-0.01803	174.585	-0.01202	174.585	-0.00733	174.585	-0.00156	174.585	-0.000705607	174.585	-0.000110655	174.585	-5.67077e-05	174.585
	0.0125	332.081	-0.00368	332.081	-0.00572	332.081	-0.00783	332.081	-0.00526	332.081	-0.00114	332.081	-0.000460365	332.081	-7.51613e-06	332.081	1.29444e-05	332.081
	0.04075	457.071	0.01281	457.071	0.00692	457.071	-0.00291	457.071	-0.00268	457.071	-0.000595759	457.071	-0.000153058	457.071	0.000108019	457.071	8.86387e-05	457.071
	0.06503	537.32	0.02779	537.32	0.01866	537.32	0.00227	537.32	0.000174647	537.32	2.87344e-05	537.32	0.000186205	537.32	0.000224638	537.32	0.000162969	537.32
	0.08297	564.972	0.03975	564.972	0.02834	564.972	0.00721	564.972	0.00302	564.972	0.00066844	564.972	0.000524206	564.972	0.000330922	564.972	0.000228662	564.972
	0.09283	537.32	0.04747	537.32	0.03498	537.32	0.01141	537.32	0.00558	537.32	0.00126	537.32	0.00082786	537.32	0.000416467	537.32	0.00027929	537.32
	0.09365	457.072	0.05018	457.072	0.03791	457.072	0.01447	457.072	0.00761	457.072	0.00175	457.072	0.00107	457.072	0.000472893	457.072	0.000309899	457.072
	0.08537	332.083	0.0476	332.083	0.03682	332.083	0.01608	332.083	0.0089	332.083	0.00208	332.083	0.00122	332.083	0.000494673	332.083	0.000317491	332.083
	0.0688	174.587	0.04001	174.587	0.03182	174.587	0.0161	174.587	0.00933	174.587	0.00223	174.587	0.00127	174.587	0.000479661	174.587	0.000301317	174.587
	0.04556	0.00106	0.02821	0.00106	0.02341	0.00106	0.0145	0.00106	0.00886	0.00106	0.00218	0.00106	0.00121	0.00106	0.000429309	0.00106	0.000262953	0.00106
	0.01792	-174.585	0.01339	-174.585	0.01244	-174.585	0.01145	-174.585	0.00753	-174.585	0.00193	-174.585	0.00105	-174.585	0.000348524	-174.585	0.000206143	-174.585
	-0.01143	-332.081	-0.00297	-332.081	5.52077e-06	-332.081	0.00725	-332.081	0.00547	-332.081	0.00151	-332.081	0.000805987	-332.081	0.000245187	-332.081	0.000136437	-332.081
	-0.03965	-457.071	-0.01925	-457.071	-0.01265	-457.071	0.0023	-457.071	0.00288	-457.071	0.000965687	-457.071	0.000497915	-457.071	0.000129386	-457.071	6.06433e-05	-457.071
	-0.06397	-537.32	-0.03391	-537.32	-0.02429	-537.32	-0.0029	-537.32	1.7493e-05	-537.32	0.000340418	-537.32	0.000157639	-537.32	1.24299e-05	-537.32	-1.38298e-05	-537.32
	-0.08201	-564.972	-0.04556	-564.972	-0.0338	-564.972	-0.00784	-564.972	-0.00284	-564.972	-0.000300533	-564.972	-0.000181609	-564.972	-9.42573e-05	-564.972	-7.9704e-05	-564.972
	-0.092	-537.32	-0.05311	-537.32	-0.04027	-537.32	-0.01205	-537.32	-0.00541	-537.32	-0.00089448	-537.32	-0.000486683	-537.32	-0.000180255	-537.32	-0.000130541	-537.32
	-0.09295	-457.072	-0.05586	-457.072	-0.0431	-457.072	-0.0151	-457.072	-0.00744	-457.072	-0.00138	-457.072	-0.00072778	-457.072	-0.000237164	-457.072	-0.000161373	-457.072
	-0.08475	-332.083	-0.05352	-332.083	-0.04203	-332.083	-0.01671	-332.083	-0.00873	-332.083	-0.00172	-332.083	-0.000881347	-332.083	-0.000259433	-332.083	-0.000169189	-332.083
	-0.0682	-174.587	-0.04629	-174.587	-0.03717	-174.587	-0.01671	-174.587	-0.00916	-174.587	-0.00187	-174.587	-0.00093242	-174.587	-0.000244898	-174.587	-0.000153232	-174.587
	-0.04491	-0.00109	-0.03483	-0.00109	-0.02896	-0.00109	-0.01512	-0.00109	-0.00869	-0.00109	-0.00182	-0.00109	-0.00087606	-0.00109	-0.000194996	-0.00109	-0.000115068	-0.00109
	-0.01718	174.585	-0.02022	174.585	-0.01819	174.585	-0.01209	174.585	-0.00736	174.585	-0.00157	174.585	-0.00071784	174.585	-0.000114624	174.585	-5.84359e-05	174.585
	0.01227	332.081	-0.00386	332.081	-0.00589	332.081	-0.0079	332.081	-0.00531	332.081	-0.00116	332.081	-0.000473305	332.081	-1.16602e-05	332.081	1.11197e-05	332.081
	0.04055	457.071	0.01264	457.071	0.00675	457.071	-0.00299	457.071	-0.00273	457.071	-0.000610086	457.071	-0.000166426	457.071	0.000103811	457.071	8.67913e-05	457.071
	0.06488	537.32	0.02764	537.32	0.01851	537.32	0.00219	537.32	0.000125186	537.32	1.39712e-05	537.32	0.000172735	537.32	0.000220482	537.32	0.000161174	537.32
	0.0829	564.972	0.03964	564.972	0.02821	564.972	0.00713	564.972	0.00297	564.972	0.000653877	564.972	0.000510977	564.972	0.000326931	564.972	0.00022699	564.972
	0.09284	537.32	0.04742	537.32	0.03489	537.32	0.01134	537.32	0.00554	537.32	0.00125	537.32	0.000815193	537.32	0.000412737	537.32	0.0002778	537.32
	0.09375	457.072	0.05018	457.072	0.03785	457.072	0.01441	457.072	0.00757	457.072	0.00174	457.072	0.00106	457.072	0.000469497	457.072	0.000308632	457.072
	0.08556	332.083	0.04766	332.083	0.03681	332.083	0.01604	332.083	0.00887	332.083	0.00207	332.083	0.00121	332.083	0.000491651	332.083	0.000316466	332.083
	0.06906	174.587	0.04012	174.587	0.03185	174.587	0.01607	174.587	0.00931	174.587	0.00222	174.587	0.00126	174.587	0.000477016	174.587	0.000300531	174.587
	0.04589	0.00112	0.02835	0.00112	0.02347	0.00112	0.0145	0.00112	0.00885	0.00112	0.00217	0.00112	0.0012	0.00112	0.000427009	0.00112	0.000262378	0.00112
	0.01828	-174.585	0.01355	-174.585	0.01252	-174.585	0.01146	-174.585	0.00753	-174.585	0.00193	-174.585	0.00104	-174.585	0.000346501	-174.585	0.000205731	-174.585
	-0.01108	-332.081	-0.00279	-332.081	0.000101623	-332.081	0.00727	-332.081	0.00547	-332.081	0.00151	-332.081	0.00079932	-332.081	0.00024335	-332.081	0.000136124	-332.081
	-0.03931	-457.071	-0.01909	-457.071	-0.01256	-457.071	0.00233	-457.071	0.00289	-457.071	0.0009639	-457.071	0.000491792	-457.071	0.000127625	-457.071	6.03565e-05	-457.071
	-0.06368	-537.32	-0.03377	-537.32	-0.02421	-537.32	-0.00287	-537.32	2.80509e-05	-537.32	0.000339165	-537.32	0.000151733	-537.32	1.06271e-05	-537.32	-1.41662e-05	-537.32
	-0.0818	-564.972	-0.04546	-564.972	-0.03375	-564.972	-0.00782	-564.972	-0.00283	-564.972	-0.00030189	-564.972	-0.000187639	-564.972	-9.62147e-05	-564.972	-8.01607e-05	-564.972
	-0.09188	-537.32	-0.05306	-537.32	-0.04025	-537.32	-0.01203	-537.32	-0.0054	-537.32	-0.000896567	-537.32	-0.000493163	-537.32	-0.000182463	-537.32	-0.000131177	-537.32
	-0.09292	-457.072	-0.05586	-457.072	-0.04313	-457.072	-0.0151	-457.072	-0.00744	-457.072	-0.00139	-457.072	-0.00073498	-457.072	-0.000239696	-457.072	-0.000162229	-457.072
	-0.08481	-332.083	-0.05358	-332.083	-0.0421	-332.083	-0.01672	-332.083	-0.00874	-332.083	-0.00172	-332.083	-0.00088948	-332.083	-0.000262329	-332.083	-0.000170286	-332.083
	-0.06833	-174.587	-0.04639	-174.587	-0.03727	-174.587	-0.01675	-174.587	-0.00918	-174.587	-0.00188	-174.587	-0.00094158	-174.587	-0.000248161	-174.587	-0.000154565	-174.587
	-0.04511	-0.00115	-0.03497	-0.00115	-0.02909	-0.00115	-0.01517	-0.00115	-0.00872	-0.00115	-0.00183	-0.00115	-0.000886247	-0.00115	-0.000198593	-0.00115	-0.000116609	-0.00115
	-0.01741	174.585	-0.02039	174.585	-0.01835	174.585	-0.01215	174.585	-0.0074	174.585	-0.00158	174.585	-0.000728947	174.585	-0.000118491	174.585	-6.01379e-05	174.585
	0.01204	332.081	-0.00404	332.081	-0.00606	332.081	-0.00798	332.081	-0.00535	332.081	-0.00117	332.081	-0.000485128	332.081	-1.57031e-05	332.081	9.3204e-06	332.081
	0.04034	457.071	0.01247	457.071	0.00659	457.071	-0.00306	457.071	-0.00277	457.071	-0.00062351	457.071	-0.000178688	457.071	9.97013e-05	457.071	8.4968e-05	457.071
	0.06473	537.32	0.0275	537.32	0.01836	537.32	0.00212	537.32	7.74787e-05	537.32	9.44927e-08	537.32	0.000160361	537.32	0.000216423	537.32	0.000159402	537.32
	0.08282	564.972	0.03954	564.972	0.02809	564.972	0.00706	564.972	0.00293	564.972	0.000640185	564.972	0.00049883	564.972	0.000323036	564.972	0.000225341	564.972
	0.09285	537.32	0.04737	537.32	0.0348	537.32	0.01127	537.32	0.0055	537.32	0.00123	537.32	0.0008036	537.32	0.000409103	537.32	0.000276332	537.32
	0.09385	457.072	0.05018	457.072	0.03781	457.072	0.01436	457.072	0.00754	457.072	0.00172	457.072	0.00104	457.072	0.000466197	457.072	0.000307387	457.072
	0.08575	332.083	0.04771	332.083	0.0368	332.083	0.01601	332.083	0.00885	332.083	0.00206	332.083	0.0012	332.083	0.000488723	332.083	0.000315463	332.083
	0.06933	174.587	0.04022	174.587	0.03188	174.587	0.01606	174.587	0.00929	174.587	0.00221	174.587	0.00125	174.587	0.000474465	174.587	0.000299766	174.587
	0.04621	0.00118	0.02849	0.00118	0.02354	0.00118	0.01449	0.00118	0.00884	0.00118	0.00217	0.00118	0.0012	0.00118	0.000424802	0.00118	0.000261825	0.00118
	0.01863	-174.585	0.01372	-174.585	0.01261	-174.585	0.01147	-174.585	0.00752	-174.585	0.00192	-174.585	0.00104	-174.585	0.000344574	-174.585	0.000205341	-174.585
	-0.01072	-332.081	-0.00262	-332.081	0.000201437	-332.081	0.00729	-332.081	0.00548	-332.081	0.00151	-332.081	0.000793673	-332.081	0.000241609	-332.081	0.000135834	-332.081
	-0.03898	-457.071	-0.01892	-457.071	-0.01246	-457.071	0.00236	-457.071	0.0029	-457.071	0.000962907	-457.071	0.00048669	-457.071	0.000125961	-457.071	6.00937e-05	-457.071
	-0.0634	-537.32	-0.03363	-537.32	-0.02413	-537.32	-0.00284	-537.32	4.02181e-05	-537.32	0.000338705	-537.32	0.000146846	-537.32	8.9224e-06	-537.32	-1.44779e-05	-537.32
	-0.08159	-564.972	-0.04536	-564.972	-0.03369	-564.972	-0.0078	-564.972	-0.00282	-564.972	-0.000302455	-564.972	-0.000192655	-564.972	-9.80727e-05	-564.972	-8.0592e-05	-564.972
	-0.09175	-537.32	-0.05301	-537.32	-0.04023	-537.32	-0.01202	-537.32	-0.00539	-537.32	-0.00089786	-537.32	-0.000498632	-537.32	-0.000184572	-537.32	-0.000131787	-537.32
	-0.09289	-457.072	-0.05586	-457.072	-0.04314	-457.072	-0.0151	-457.072	-0.00744	-457.072	-0.00139	-457.072	-0.00074118	-457.072	-0.000242128	-457.072	-0.000163059	-457.072
	-0.08487	-332.083	-0.05362	-332.083	-0.04215	-332.083	-0.01674	-332.083	-0.00875	-332.083	-0.00173	-332.083	-0.000896607	-332.083	-0.000265124	-332.083	-0.000171357	-332.083
	-0.06847	-174.587	-0.04649	-174.587	-0.03736	-174.587	-0.01678	-174.587	-0.0092	-174.587	-0.00188	-174.587	-0.000949747	-174.587	-0.000251323	-174.587	-0.000155871	-174.587
	-0.0453	-0.00121	-0.03511	-0.00121	-0.02922	-0.00121	-0.01522	-0.00121	-0.00874	-0.00121	-0.00184	-0.00121	-0.000895447	-0.00121	-0.000202092	-0.00121	-0.000118125	-0.00121
									-0.00743	174.585
									-0.00539	332.081
									-0.00282	457.071
									3.12956e-05	537.32
									0.00288	564.972
									0.00546	537.32
									0.0075	457.072
									0.00882	332.083
									0.00928	174.587
									0.00883	0.00124
									0.00753	-174.585
									0.00549	-332.081
									0.00291	-457.071
									5.37861e-05	-537.32
									-0.0028	-564.972
									-0.00539	-537.32
									-0.00743	-457.072
									-0.00875	-332.083
									-0.00921	-174.587
									-0.00877	-0.00127
									-0.00746	174.585
									-0.00543	332.081
									-0.00286	457.071
									-1.35577e-05	537.32
									0.00284	564.972
									0.00542	537.32
									0.00747	457.073
									0.00879	332.083
									0.00926	174.587
									0.00883	0.0013
									0.00753	-174.585
									0.00549	-332.081
									0.00292	-457.071
									6.8578e-05	-537.32
									-0.00279	-564.972
									-0.00538	-537.32
									-0.00743	-457.073
									-0.00876	-332.083
									-0.00923	-174.587
									-0.00879	-0.00133
									-0.0075	174.585
									-0.00547	332.081
									-0.0029	457.071
									-5.72468e-05	537.32
									0.0028	564.972
									0.00538	537.32
									0.00744	457.073
									0.00877	332.083
									0.00925	174.587
									0.00882	0.00136
									0.00753	-174.585
									0.0055	-332.081

## Sheet: Figure1d
		0.01		0.05		0.1		0.5		1		5		10		50		100
	0	0	0	0	0	0	0	0	0	0	0	0	0	0	0	0	0	0
	0.00166	83.7644	0.00263	174.586	0.00207	174.586	0.00102	174.586	0.00067348	174.586	0.000221604	174.586	0.000142681	174.586	5.89938e-05	174.586	4.80097e-05	174.586
	0.00381	165.677	0.00589	332.082	0.00469	332.082	0.00249	332.082	0.00172	332.082	0.000587829	332.082	0.000372959	332.082	0.000145015	332.082	0.000109199	332.082
	0.00618	243.928	0.0091	457.072	0.00732	457.072	0.00405	457.072	0.00292	457.072	0.00104	457.072	0.000653501	457.072	0.000245744	457.072	0.000176328	457.072
	0.01117	382.642	0.01181	537.32	0.00956	537.32	0.00547	537.32	0.00405	537.32	0.00152	537.32	0.00094954	537.32	0.000348391	537.32	0.000241747	537.32
	0.01572	487.715	0.01369	564.972	0.01114	564.972	0.00654	564.972	0.00496	564.972	0.00197	564.972	0.00123	564.972	0.000440693	564.972	0.000298121	564.972
	0.01937	549.901	0.01451	537.32	0.01187	537.32	0.00712	537.32	0.00553	537.32	0.00234	537.32	0.00145	537.32	0.000511931	537.32	0.000339126	537.32
	0.02172	563.737	0.01416	457.072	0.01163	457.072	0.00715	457.072	0.00567	457.072	0.00257	457.072	0.00161	457.072	0.000553831	457.072	0.000360047	457.072
	0.02251	524.609	0.01263	332.082	0.01044	332.082	0.0066	332.082	0.00537	332.082	0.00264	332.082	0.00166	332.082	0.000561283	332.082	0.000358224	332.082
	0.02147	434.128	0.01003	174.586	0.0084	174.586	0.00552	174.586	0.00464	174.586	0.00253	174.586	0.00162	174.586	0.000532753	174.586	0.000333303	174.586
	0.01866	301.152	0.00654	3.02767e-05	0.00563	3.02767e-05	0.004	3.02767e-05	0.00353	3.02767e-05	0.00224	3.02767e-05	0.00147	3.02767e-05	0.000470388	3.02767e-05	0.000287252	3.02767e-05
	0.01429	138.697	0.00256	-174.586	0.00238	-174.586	0.00219	-174.586	0.00216	-174.586	0.00181	-174.586	0.00124	-174.586	0.000379757	-174.586	0.000224167	-174.586
	0.00992	-4.96966	-0.00154	-332.082	-0.000997967	-332.082	0.000219199	-332.082	0.000649265	-332.082	0.00126	-332.082	0.00092958	-332.082	0.000269285	-332.082	0.00014986	-332.082
	0.00507	-148.31	-0.00536	-457.072	-0.00417	-457.072	-0.00172	-457.072	-0.000876593	-457.072	0.000641575	-457.072	0.000580978	-457.072	0.000149403	-457.072	7.12833e-05	-457.072
	6.8964e-05	-281.922	-0.00852	-537.32	-0.00683	-537.32	-0.00342	-537.32	-0.00226	-537.32	1.59411e-05	-537.32	0.000222057	-537.32	3.15142e-05	-537.32	-4.16006e-06	-537.32
	-0.00546	-411.302	-0.01073	-564.972	-0.00873	-564.972	-0.00473	-564.972	-0.00338	-564.972	-0.00056421	-564.972	-0.000114711	-564.972	-7.32367e-05	-564.972	-6.9396e-05	-564.972
	-0.01032	-505.632	-0.01176	-537.32	-0.00966	-537.32	-0.00552	-537.32	-0.00411	-537.32	-0.00104	-537.32	-0.000398728	-537.32	-0.000154829	-537.32	-0.000118208	-537.32
	-0.01411	-556.878	-0.01152	-457.072	-0.00956	-457.072	-0.00571	-457.072	-0.00439	-457.072	-0.00138	-457.072	-0.00060379	-457.072	-0.000205479	-457.072	-0.000146007	-457.072
	-0.01651	-560.67	-0.01004	-332.082	-0.00842	-332.082	-0.00528	-332.082	-0.00419	-332.082	-0.00154	-332.082	-0.00071146	-332.082	-0.000220431	-332.082	-0.000150243	-332.082
	-0.01727	-534.958	-0.00748	-174.586	-0.00636	-174.586	-0.00428	-174.586	-0.00353	-174.586	-0.00151	-174.586	-0.00071278	-174.586	-0.000198412	-174.586	-0.000130649	-174.586
	-0.01722	-487.072	-0.00417	-6.05534e-05	-0.00361	-6.05534e-05	-0.00282	-6.05534e-05	-0.00248	-6.05534e-05	-0.0013	-6.05534e-05	-0.000609109	-6.05534e-05	-0.000141759	-6.05534e-05	-8.92807e-05	-6.05534e-05
	-0.01638	-418.999	-0.000400042	174.586	-0.000487902	174.586	-0.00102	174.586	-0.00114	174.586	-0.000929833	174.586	-0.000412012	174.586	-5.61912e-05	174.586	-3.03058e-05	174.586
	-0.01411	-305.399	0.00349	332.082	0.00271	332.082	0.000906193	332.082	0.000347341	332.082	-0.00043351	332.082	-0.00014209	332.082	4.96883e-05	332.082	4.03528e-05	332.082
	-0.01157	-198.468	0.00713	457.072	0.0057	457.072	0.00276	457.072	0.00182	457.072	0.000135933	457.072	0.000172537	457.072	0.000165289	457.072	0.000115667	457.072
	-0.00843	-82.637	0.01016	537.32	0.0082	537.32	0.00437	537.32	0.00315	537.32	0.00071914	537.32	0.000499461	537.32	0.000279174	537.32	0.000188198	537.32
	-0.00485	36.8918	0.0123	564.972	0.00998	564.972	0.00559	564.972	0.0042	564.972	0.00126	564.972	0.00080578	564.972	0.000380048	564.972	0.000250767	564.972
	-0.000976427	154.791	0.01333	537.32	0.01085	537.32	0.00631	537.32	0.00487	537.32	0.0017	537.32	0.00106	537.32	0.000457894	537.32	0.000297174	537.32
	0.00301	265.715	0.01314	457.072	0.01074	457.072	0.00644	457.072	0.0051	457.072	0.002	457.072	0.00124	457.072	0.000504947	457.072	0.000322807	457.072
	0.00694	364.756	0.01177	332.082	0.00965	332.082	0.00598	332.082	0.00486	332.082	0.00213	332.082	0.00132	332.082	0.000516453	332.082	0.000325087	332.082
	0.01063	447.414	0.00931	174.586	0.00769	174.586	0.00497	174.586	0.00418	174.586	0.00207	174.586	0.0013	174.586	0.000491139	174.586	0.000303723	174.586
	0.01508	529.953	0.00592	9.08302e-05	0.00502	9.08302e-05	0.00352	9.08302e-05	0.00312	9.08302e-05	0.00184	9.08302e-05	0.00117	9.08302e-05	0.000431327	9.08302e-05	0.000260737	9.08302e-05
	0.0183	564.237	0.00201	-174.586	0.00184	-174.586	0.00176	-174.586	0.00178	-174.586	0.00144	-174.586	0.000953167	-174.586	0.000342717	-174.586	0.00020027	-174.586
	0.01997	547.134	-0.00203	-332.082	-0.00149	-332.082	-0.00017282	-332.082	0.000296977	-332.082	0.0009314	-332.082	0.000664441	-332.082	0.000233825	-332.082	0.000128174	-332.082
	0.01992	480.209	-0.00581	-457.072	-0.00462	-457.072	-0.00207	-457.072	-0.00121	-457.072	0.000347684	-457.072	0.00033215	-457.072	0.000115155	-457.072	5.14429e-05	-457.072
	0.01814	369.558	-0.00894	-537.32	-0.00725	-537.32	-0.00375	-537.32	-0.00257	-537.32	-0.000251402	-537.32	-1.20571e-05	-537.32	-1.83777e-06	-537.32	-2.25011e-05	-537.32
	0.01478	225.257	-0.01112	-564.972	-0.00912	-564.972	-0.00503	-564.972	-0.00367	-564.972	-0.0008083	-564.972	-0.00033593	-564.972	-0.000105977	-564.972	-8.65073e-05	-564.972
	0.01111	91.29	-0.01214	-537.32	-0.01004	-537.32	-0.0058	-537.32	-0.00439	-537.32	-0.00127	-537.32	-0.000608045	-537.32	-0.000187139	-537.32	-0.000134329	-537.32
	0.00681	-48.2895	-0.01188	-457.072	-0.00991	-457.072	-0.00597	-457.072	-0.00465	-457.072	-0.00159	-457.072	-0.000802193	-457.072	-0.000237499	-457.072	-0.000161334	-457.072
	0.00215	-184.884	-0.01039	-332.082	-0.00876	-332.082	-0.00553	-332.082	-0.00444	-332.082	-0.00173	-332.082	-0.000899833	-332.082	-0.000252252	-332.082	-0.000164925	-332.082
	-0.00324	-325.355	-0.00783	-174.586	-0.00669	-174.586	-0.00452	-174.586	-0.00377	-174.586	-0.00169	-174.586	-0.000891853	-174.586	-0.000230073	-174.586	-0.000144795	-174.586
	-0.00832	-440.455	-0.0045	-0.000121107	-0.00392	-0.000121107	-0.00304	-0.000121107	-0.00272	-0.000121107	-0.00147	-0.000121107	-0.00077948	-0.000121107	-0.000173253	-0.000121107	-0.000102958	-0.000121107
	-0.0127	-521.147	-0.000725227	174.586	-0.000794587	174.586	-0.00123	174.586	-0.00137	174.586	-0.00109	174.586	-0.000574121	174.586	-8.74713e-05	174.586	-4.35483e-05	174.586
	-0.01603	-561.163	0.00318	332.082	0.00242	332.082	0.00071134	332.082	0.000134413	332.082	-0.000579065	332.082	-0.000296259	332.082	1.87622e-05	332.082	2.75514e-05	332.082
	-0.01803	-557.38	0.00683	457.072	0.00543	457.072	0.00258	457.072	0.00163	457.072	1.5481e-07	457.072	2.65626e-05	457.072	0.000134763	457.072	0.000103309	457.072
	-0.01858	-525.597	0.00989	537.32	0.00795	537.32	0.00421	537.32	0.00297	537.32	0.000592937	537.32	0.000361375	537.32	0.000249156	537.32	0.000176302	537.32
	-0.01827	-470.426	0.01204	564.972	0.00975	564.972	0.00544	564.972	0.00403	564.972	0.00114	564.972	0.00067538	564.972	0.000350634	564.972	0.000239355	564.972
	-0.01711	-394.291	0.01309	537.32	0.01065	537.32	0.00617	537.32	0.00472	537.32	0.00159	537.32	0.000937667	537.32	0.000429163	537.32	0.000286262	537.32
	-0.01445	-272.053	0.01293	457.072	0.01056	457.072	0.00631	457.072	0.00496	457.072	0.0019	457.072	0.00112	457.072	0.000476953	457.072	0.000312396	457.072
	-0.01202	-173.944	0.01157	332.082	0.00949	332.082	0.00587	332.082	0.00473	332.082	0.00204	332.082	0.00121	332.082	0.000489219	332.082	0.000315162	332.082
	-0.00913	-69.6123	0.00913	174.586	0.00755	174.586	0.00487	174.586	0.00406	174.586	0.00199	174.586	0.00119	174.586	0.00046465	174.586	0.000294249	174.586
	-0.0059	37.246	0.00576	0.000151384	0.0049	0.000151384	0.00343	0.000151384	0.00301	0.000151384	0.00176	0.000151384	0.00108	0.000151384	0.000405535	0.000151384	0.00025166	0.000151384
	-0.00147	169.886	0.00185	-174.586	0.00173	-174.586	0.00168	-174.586	0.00168	-174.586	0.00137	-174.586	0.000863467	-174.586	0.000317541	-174.586	0.000191519	-174.586
	0.00306	292.863	-0.00218	-332.082	-0.00159	-332.082	-0.000247107	-332.082	0.000205572	-332.082	0.0008653	-332.082	0.000580015	-332.082	0.000209161	-332.082	0.000119667	-332.082
	0.00746	399.119	-0.00596	-457.072	-0.00472	-457.072	-0.00214	-457.072	-0.00129	-457.072	0.000285884	-457.072	0.000252407	-457.072	9.0884e-05	-457.072	4.30896e-05	-457.072
	0.01146	482.569	-0.00909	-537.32	-0.00735	-537.32	-0.00382	-537.32	-0.00266	-537.32	-0.000310175	-537.32	-8.79773e-05	-537.32	-2.58723e-05	-537.32	-3.07973e-05	-537.32
	0.01484	538.492	-0.01128	-564.972	-0.00922	-564.972	-0.0051	-564.972	-0.00375	-564.972	-0.00086484	-564.972	-0.000408519	-564.972	-0.000129876	-564.972	-9.48207e-05	-564.972
	0.01791	564.959	-0.01231	-537.32	-0.01015	-537.32	-0.00587	-537.32	-0.00447	-537.32	-0.00132	-537.32	-0.000677793	-537.32	-0.000210996	-537.32	-0.000142724	-537.32
	0.0193	536.123	-0.01207	-457.072	-0.01003	-457.072	-0.00605	-457.072	-0.00474	-457.072	-0.00164	-457.072	-0.000869533	-457.072	-0.000261383	-457.072	-0.000169855	-457.072
	0.01884	454.808	-0.01058	-332.082	-0.00888	-332.082	-0.00561	-332.082	-0.00453	-332.082	-0.00179	-332.082	-0.0009651	-332.082	-0.000276198	-332.082	-0.000173595	-332.082
	0.01655	328.973	-0.00802	-174.586	-0.00682	-174.586	-0.0046	-174.586	-0.00386	-174.586	-0.00175	-174.586	-0.000955267	-174.586	-0.000254079	-174.586	-0.00015361	-174.586
	0.01371	208.871	-0.0047	-0.00018166	-0.00405	-0.00018166	-0.00312	-0.00018166	-0.0028	-0.00018166	-0.00152	-0.00018166	-0.00084114	-0.00018166	-0.000197283	-0.00018166	-0.000111891	-0.00018166
	0.01006	76.5467	-0.00092452	174.586	-0.0009233	174.586	-0.00131	174.586	-0.00145	174.586	-0.00114	174.586	-0.000634023	174.586	-0.000111455	174.586	-5.25531e-05	174.586
	0.00583	-60.3027	0.00298	332.082	0.00229	332.082	0.000628567	332.082	5.20086e-05	332.082	-0.000631721	332.082	-0.000354305	332.082	-5.08129e-06	332.082	1.85477e-05	332.082
	0.000405005	-216.238	0.00664	457.072	0.00531	457.072	0.0025	457.072	0.00155	457.072	-5.14788e-05	457.072	-2.94591e-05	457.072	0.000111203	457.072	9.43707e-05	457.072
	-0.00503	-354.6	0.00971	537.32	0.00784	537.32	0.00413	537.32	0.00289	537.32	0.000543105	537.32	0.000307771	537.32	0.000225976	537.32	0.000167502	537.32
	-0.01006	-464.223	0.01188	564.972	0.00965	564.972	0.00537	564.972	0.00396	564.972	0.00109	564.972	0.000624342	564.972	0.000327938	564.972	0.000230759	564.972
	-0.01427	-536.179	0.01294	537.32	0.01056	537.32	0.00611	537.32	0.00466	537.32	0.00155	537.32	0.000889353	537.32	0.000407037	537.32	0.000277923	537.32
	-0.01729	-564.63	0.01279	457.072	0.01048	457.072	0.00626	457.072	0.0049	457.072	0.00186	457.072	0.00108	457.072	0.000455457	457.072	0.000304351	457.072
	-0.01869	-554.757	0.01145	332.082	0.00943	332.082	0.00582	332.082	0.00468	332.082	0.002	332.082	0.00117	332.082	0.00046838	332.082	0.000307422	332.082
	-0.01911	-516.842	0.00903	174.586	0.0075	174.586	0.00483	174.586	0.00402	174.586	0.00195	174.586	0.00116	174.586	0.000444457	174.586	0.000286805	174.586
	-0.01854	-452.799	0.00566	0.000211937	0.00486	0.000211937	0.0034	0.000211937	0.00298	0.000211937	0.00173	0.000211937	0.00104	0.000211937	0.000385943	0.000211937	0.000244478	0.000211937
	-0.01675	-353.023	0.00176	-174.586	0.00169	-174.586	0.00165	-174.586	0.00166	-174.586	0.00134	-174.586	0.00082874	-174.586	0.000298473	-174.586	0.000184547	-174.586
	-0.01391	-230.454	-0.00228	-332.082	-0.00163	-332.082	-0.000274708	-332.082	0.000178672	-332.082	0.00083674	-332.082	0.000547367	-332.082	0.000190515	-332.082	0.000112837	-332.082
	-0.01125	-128.54	-0.00605	-457.072	-0.00476	-457.072	-0.00217	-457.072	-0.00132	-457.072	0.000258723	-457.072	0.000221451	-457.072	7.2542e-05	-457.072	3.63264e-05	-457.072
	-0.00817	-21.9326	-0.0092	-537.32	-0.0074	-537.32	-0.00385	-537.32	-0.00269	-537.32	-0.000336746	-537.32	-0.000117757	-537.32	-4.4057e-05	-537.32	-3.75779e-05	-537.32
	-0.00479	85.4345	-0.01139	-564.972	-0.00927	-564.972	-0.00514	-564.972	-0.00378	-564.972	-0.000891413	-564.972	-0.000437492	-564.972	-0.000148005	-564.972	-0.000101684	-564.972
	-0.000457497	211.145	-0.01243	-537.32	-0.01021	-537.32	-0.00591	-537.32	-0.0045	-537.32	-0.00135	-537.32	-0.000706313	-537.32	-0.000229165	-537.32	-0.000149727	-537.32
	0.00391	325.587	-0.0122	-457.072	-0.0101	-457.072	-0.00609	-457.072	-0.00477	-457.072	-0.00167	-457.072	-0.00089788	-457.072	-0.000279659	-457.072	-0.000177035	-457.072
	0.00809	422.71	-0.01073	-332.082	-0.00896	-332.082	-0.00566	-332.082	-0.00457	-332.082	-0.00182	-332.082	-0.00099348	-332.082	-0.000294614	-332.082	-0.000180968	-332.082
	0.01184	497.346	-0.00818	-174.586	-0.0069	-174.586	-0.00465	-174.586	-0.0039	-174.586	-0.00178	-174.586	-0.000983773	-174.586	-0.000272635	-174.586	-0.000161169	-174.586
	0.01497	545.524	-0.00486	-0.000242214	-0.00414	-0.000242214	-0.00318	-0.000242214	-0.00285	-0.000242214	-0.00155	-0.000242214	-0.000869767	-0.000242214	-0.000215939	-0.000242214	-0.000119604	-0.000242214
	0.01783	564.237	-0.00108	174.586	-0.00101	174.586	-0.00137	174.586	-0.0015	174.586	-0.00117	174.586	-0.000662648	174.586	-0.000130141	174.586	-6.03694e-05	174.586
	0.01899	527.718	0.00283	332.082	0.0022	332.082	0.000571315	332.082	6.2694e-06	332.082	-0.000665212	332.082	-0.000382728	332.082	-2.37036e-05	332.082	1.07121e-05	332.082
	0.01828	439.542	0.00649	457.072	0.00522	457.072	0.00244	457.072	0.0015	457.072	-8.49893e-05	457.072	-5.74154e-05	457.072	9.27807e-05	457.072	8.6568e-05	457.072
	0.01634	332.082	0.00957	537.32	0.00776	537.32	0.00408	537.32	0.00285	537.32	0.000510346	537.32	0.000280676	537.32	0.000207857	537.32	0.000159814	537.32
	0.01324	201.761	0.01175	564.972	0.00958	564.972	0.00533	564.972	0.00393	564.972	0.00106	564.972	0.000598374	564.972	0.000310227	564.972	0.000223254	564.972
	0.00921	57.5847	0.01283	537.32	0.0105	537.32	0.00607	537.32	0.00463	537.32	0.00152	537.32	0.000864767	537.32	0.000389823	537.32	0.000270656	537.32
	0.00454	-90.589	0.01269	457.072	0.01044	457.072	0.00623	457.072	0.00488	457.072	0.00183	457.072	0.00105	457.072	0.0004388	457.072	0.000297358	457.072
	-0.000446575	-232.526	0.01136	332.082	0.00939	332.082	0.0058	332.082	0.00466	332.082	0.00197	332.082	0.00115	332.082	0.000452308	332.082	0.00030072	332.082
	-0.00542	-358.455	0.00895	174.586	0.00747	174.586	0.00481	174.586	0.004	174.586	0.00193	174.586	0.00114	174.586	0.000428963	174.586	0.000280383	174.586
	-0.01004	-459.707	0.00559	0.00027249	0.00484	0.00027249	0.00338	0.00027249	0.00296	0.00027249	0.00171	0.00027249	0.00102	0.00027249	0.000370982	0.00027249	0.000238306	0.00027249
	-0.014	-529.311	0.0017	-174.586	0.00167	-174.586	0.00163	-174.586	0.00165	-174.586	0.00132	-174.586	0.00081214	-174.586	0.000283969	-174.586	0.000178573	-174.586
	-0.01699	-562.474	-0.00234	-332.082	-0.00164	-332.082	-0.000286002	-332.082	0.000171877	-332.082	0.000819553	-332.082	0.000531911	-332.082	0.000176368	-332.082	0.000106993	-332.082
	-0.01865	-559.848	-0.00612	-457.072	-0.00478	-457.072	-0.00218	-457.072	-0.00133	-457.072	0.00024245	-457.072	0.000206813	-457.072	5.86361e-05	-457.072	3.05399e-05	-457.072
	-0.01932	-528.021	-0.00927	-537.32	-0.00742	-537.32	-0.00386	-537.32	-0.00269	-537.32	-0.000352813	-537.32	-0.000131989	-537.32	-5.78615e-05	-537.32	-4.33904e-05	-537.32
	-0.01897	-468.65	-0.01148	-564.972	-0.00931	-564.972	-0.00515	-564.972	-0.00379	-564.972	-0.000907847	-564.972	-0.000451655	-564.972	-0.000161813	-564.972	-0.000107588	-564.972
	-0.01763	-384.857	-0.01252	-537.32	-0.01025	-537.32	-0.00593	-537.32	-0.00452	-537.32	-0.00137	-537.32	-0.00072072	-537.32	-0.000243069	-537.32	-0.000155779	-537.32
	-0.01541	-280.968	-0.0123	-457.072	-0.01015	-457.072	-0.00612	-457.072	-0.00479	-457.072	-0.00169	-457.072	-0.000912793	-457.072	-0.000293728	-457.072	-0.000183273	-457.072
	-0.013	-183.038	-0.01084	-332.082	-0.00902	-332.082	-0.00569	-332.082	-0.00459	-332.082	-0.00184	-332.082	-0.00101	-332.082	-0.000308882	-332.082	-0.000187407	-332.082
	-0.01012	-78.4807	-0.0083	-174.586	-0.00697	-174.586	-0.00469	-174.586	-0.00393	-174.586	-0.0018	-174.586	-0.001	-174.586	-0.000287099	-174.586	-0.000167801	-174.586
	-0.00688	28.9182	-0.00499	-0.000302767	-0.00422	-0.000302767	-0.00322	-0.000302767	-0.00288	-0.000302767	-0.00158	-0.000302767	-0.00088674	-0.000302767	-0.000230561	-0.000302767	-0.0001264	-0.000302767
	-0.00251	160.415	-0.00121	174.586	-0.00109	174.586	-0.00142	174.586	-0.00153	174.586	-0.0012	174.586	-0.00068016	174.586	-0.000144851	174.586	-6.72773e-05	174.586
	0.00198	282.967	0.0027	332.082	0.00212	332.082	0.000525939	332.082	-2.68699e-05	332.082	-0.000690527	332.082	-0.000400546	332.082	-3.84054e-05	332.082	3.75853e-06	332.082
	0.00637	389.741	0.00637	457.072	0.00515	457.072	0.0024	457.072	0.00147	457.072	-0.000110541	457.072	-7.52473e-05	457.072	7.8218e-05	457.072	7.96507e-05	457.072
	0.0104	474.783	0.00945	537.32	0.0077	537.32	0.00404	537.32	0.00282	537.32	0.000485295	537.32	0.000263217	537.32	0.000193539	537.32	0.000153003	537.32
	0.01384	533.351	0.01164	564.972	0.00953	564.972	0.00529	564.972	0.0039	564.972	0.00104	564.972	0.000581589	564.972	0.000296262	564.972	0.000216617	564.972
	0.0171	564.835	0.01274	537.32	0.01046	537.32	0.00604	537.32	0.0046	537.32	0.0015	537.32	0.000848933	537.32	0.000376299	537.32	0.000264251	537.32
	0.01869	541.029	0.01262	457.072	0.0104	457.072	0.0062	457.072	0.00486	457.072	0.00181	457.072	0.00104	457.072	0.00042578	457.072	0.000291221	457.072
	0.01844	464.264	0.0113	332.082	0.00936	332.082	0.00578	332.082	0.00465	332.082	0.00196	332.082	0.00113	332.082	0.000439821	332.082	0.000294866	332.082
	0.01636	342.053	0.0089	174.586	0.00745	174.586	0.0048	174.586	0.004	174.586	0.00192	174.586	0.00112	174.586	0.000417003	174.586	0.000274804	174.586
	0.01367	224.378	0.00555	0.000333044	0.00482	0.000333044	0.00337	0.000333044	0.00296	0.000333044	0.00169	0.000333044	0.00101	0.000333044	0.000359505	0.000333044	0.00023297	0.000333044
	0.01015	93.6365	0.00166	-174.586	0.00167	-174.586	0.00163	-174.586	0.00165	-174.586	0.00131	-174.586	0.0008025	-174.586	0.000272901	-174.586	0.000173429	-174.586
	0.00602	-42.5572	-0.00238	-332.082	-0.00165	-332.082	-0.000288128	-332.082	0.000172775	-332.082	0.00080854	-332.082	0.000523119	-332.082	0.00016561	-332.082	0.000101975	-332.082
	0.000663933	-199.437	-0.00616	-457.072	-0.00479	-457.072	-0.00219	-457.072	-0.00133	-457.072	0.000232197	-457.072	0.000198556	-457.072	4.80724e-05	-457.072	2.55727e-05	-457.072
	-0.00477	-340.185	-0.00932	-537.32	-0.00744	-537.32	-0.00387	-537.32	-0.0027	-537.32	-0.000362971	-537.32	-0.000140087	-537.32	-6.83653e-05	-537.32	-4.8388e-05	-537.32
	-0.00985	-453.414	-0.01154	-564.972	-0.00933	-564.972	-0.00516	-564.972	-0.0038	-564.972	-0.000918487	-564.972	-0.000459926	-564.972	-0.000172363	-564.972	-0.000112682	-564.972
	-0.01416	-529.965	-0.0126	-537.32	-0.01028	-537.32	-0.00595	-537.32	-0.00453	-537.32	-0.00138	-537.32	-0.000729467	-537.32	-0.000253759	-537.32	-0.000161026	-537.32
	-0.01735	-563.645	-0.01239	-457.072	-0.0102	-457.072	-0.00614	-457.072	-0.00481	-457.072	-0.0017	-457.072	-0.000922253	-457.072	-0.000304625	-457.072	-0.000188712	-457.072
	-0.01893	-557.052	-0.01094	-332.082	-0.00908	-332.082	-0.00572	-332.082	-0.00461	-332.082	-0.00185	-332.082	-0.00102	-332.082	-0.00032002	-332.082	-0.000193053	-332.082
	-0.01946	-519.529	-0.0084	-174.586	-0.00704	-174.586	-0.00472	-174.586	-0.00395	-174.586	-0.00181	-174.586	-0.00101	-174.586	-0.000298475	-174.586	-0.000173647	-174.586
	-0.0189	-453.16	-0.00509	-0.000363321	-0.00429	-0.000363321	-0.00326	-0.000363321	-0.0029	-0.000363321	-0.0016	-0.000363321	-0.000898873	-0.000363321	-0.000242138	-0.000363321	-0.000132414	-0.000363321
	-0.01731	-361.656	-0.00132	174.586	-0.00116	174.586	-0.00145	174.586	-0.00156	174.586	-0.00122	174.586	-0.000693007	174.586	-0.000156558	174.586	-7.34093e-05	174.586
	-0.0148	-250.051	0.00259	332.082	0.00205	332.082	0.000487849	332.082	-5.46903e-05	332.082	-0.00071072	332.082	-0.000413871	332.082	-5.01461e-05	332.082	-2.42588e-06	332.082
	-0.01152	-124.561	0.00627	457.072	0.00508	457.072	0.00236	457.072	0.00145	457.072	-0.000131055	457.072	-8.87507e-05	457.072	6.65709e-05	457.072	7.34953e-05	457.072
	-0.00836	-15.3691	0.00936	537.32	0.00764	537.32	0.00401	537.32	0.0028	537.32	0.000465167	537.32	0.000249915	537.32	0.000182095	537.32	0.000146947	537.32
	-0.00488	94.406	0.01156	564.972	0.00948	564.972	0.00526	564.972	0.00388	564.972	0.00102	564.972	0.000568802	564.972	0.000285128	564.972	0.000210731	564.972
	-0.00123	200.632	0.01266	537.32	0.01042	537.32	0.00602	537.32	0.00459	537.32	0.00148	537.32	0.000836947	537.32	0.000365565	537.32	0.000258589	537.32
	0.00307	314.176	0.01256	457.072	0.01037	457.072	0.00619	457.072	0.00485	457.072	0.0018	457.072	0.00103	457.072	0.00041551	457.072	0.000285821	457.072
	0.0072	411.652	0.01125	332.082	0.00934	332.082	0.00577	332.082	0.00465	332.082	0.00194	332.082	0.00112	332.082	0.000430046	332.082	0.000289744	332.082
	0.01097	488.074	0.00886	174.586	0.00744	174.586	0.0048	174.586	0.004	174.586	0.0019	174.586	0.00111	174.586	0.000407716	174.586	0.000269951	174.586
	0.01416	539.535	0.00552	0.000393597	0.00482	0.000393597	0.00337	0.000393597	0.00296	0.000393597	0.00168	0.000393597	0.001	0.000393597	0.000350666	0.000393597	0.000228355	0.000393597
	0.01724	564.924	0.00164	-174.585	0.00167	-174.585	0.00163	-174.585	0.00165	-174.585	0.0013	-174.585	0.000796067	-174.585	0.000264435	-174.585	0.000169001	-174.585
	0.01865	535.015	-0.0024	-332.082	-0.00165	-332.082	-0.000284341	-332.082	0.000177359	-332.082	0.000801687	-332.082	0.000517428	-332.082	0.000157418	-332.082	9.76693e-05	-332.082
	0.01821	452.736	-0.00619	-457.072	-0.00479	-457.072	-0.00218	-457.072	-0.00132	-457.072	0.000226029	-457.072	0.000193297	-457.072	4.00406e-05	-457.072	2.13132e-05	-457.072
	0.01594	326.139	-0.00935	-537.32	-0.00745	-537.32	-0.00387	-537.32	-0.00269	-537.32	-0.000369097	-537.32	-0.000145273	-537.32	-7.63673e-05	-537.32	-5.26817e-05	-537.32
	0.01316	207.254	-0.01158	-564.972	-0.00935	-564.972	-0.00517	-564.972	-0.0038	-564.972	-0.000925153	-564.972	-0.00046537	-564.972	-0.000180443	-564.972	-0.000117077	-564.972
	0.0096	76.4765	-0.01265	-537.32	-0.01031	-537.32	-0.00596	-537.32	-0.00453	-537.32	-0.00139	-537.32	-0.000735467	-537.32	-0.00026201	-537.32	-0.000165578	-537.32
	0.00546	-58.6434	-0.01246	-457.072	-0.01024	-457.072	-0.00615	-457.072	-0.00481	-457.072	-0.00171	-457.072	-0.000929053	-457.072	-0.000313115	-457.072	-0.00019346	-457.072
	5.49215e-05	-215.057	-0.01102	-332.082	-0.00913	-332.082	-0.00574	-332.082	-0.00462	-332.082	-0.00186	-332.082	-0.00103	-332.082	-0.000328783	-332.082	-0.000198013	-332.082
	-0.00538	-353.936	-0.00849	-174.586	-0.0071	-174.586	-0.00475	-174.586	-0.00397	-174.586	-0.00183	-174.586	-0.00102	-174.586	-0.000307509	-174.586	-0.000178811	-174.586
	-0.01041	-463.98	-0.00519	-0.000423874	-0.00435	-0.000423874	-0.00329	-0.000423874	-0.00292	-0.000423874	-0.00161	-0.000423874	-0.000908553	-0.000423874	-0.000251403	-0.000423874	-0.000137752	-0.000423874
	-0.01464	-536.168	-0.00142	174.585	-0.00123	174.585	-0.00149	174.585	-0.00158	174.585	-0.00123	174.585	-0.000703473	174.585	-0.000165984	174.585	-7.88707e-05	174.585
	-0.01768	-564.642	0.00249	332.082	0.00199	332.082	0.000454565	332.082	-7.97087e-05	332.082	-0.00072732	332.082	-0.000424883	332.082	-5.96375e-05	332.082	-7.94527e-06	332.082
	-0.01911	-554.192	0.00618	457.071	0.00502	457.071	0.00233	457.071	0.00142	457.071	-0.000148023	457.071	-0.000100005	457.071	5.71393e-05	457.071	6.79987e-05	457.071
	-0.01952	-514.61	0.00927	537.32	0.00759	537.32	0.00398	537.32	0.00278	537.32	0.000448514	537.32	0.000238793	537.32	0.000172833	537.32	0.000141545	537.32
	-0.01891	-447.977	0.01149	564.972	0.00943	564.972	0.00524	564.972	0.00386	564.972	0.001	564.972	0.000558131	564.972	0.000276145	564.972	0.000205491	564.972
	-0.01733	-357.769	0.0126	537.32	0.01038	537.32	0.006	537.32	0.00457	537.32	0.00146	537.32	0.00082702	537.32	0.000356951	537.32	0.000253569	537.32
	-0.01488	-248.777	0.01251	457.072	0.01035	457.072	0.00618	457.072	0.00484	457.072	0.00178	457.072	0.00102	457.072	0.000407331	457.072	0.000281058	457.072
	-0.01169	-126.707	0.01122	332.082	0.00933	332.082	0.00576	332.082	0.00464	332.082	0.00193	332.082	0.00112	332.082	0.000422332	332.082	0.000285254	332.082
	-0.00792	2.05853	0.00884	174.586	0.00743	174.586	0.0048	174.586	0.004	174.586	0.0019	174.586	0.00111	174.586	0.000400463	174.586	0.000265726	174.586
	-0.00375	130.681	0.00551	0.000454151	0.00482	0.000454151	0.00338	0.000454151	0.00297	0.000454151	0.00168	0.000454151	0.000996387	0.000454151	0.000343833	0.000454151	0.000224365	0.000454151
	0.000600219	252.435	0.00163	-174.585	0.00167	-174.585	0.00164	-174.585	0.00165	-174.585	0.0013	-174.585	0.00079144	-174.585	0.000257949	-174.585	0.000165193	-174.585
	0.00491	360.946	-0.00241	-332.082	-0.00165	-332.082	-0.000276597	-332.082	0.000184119	-332.082	0.000797827	-332.082	0.000513493	-332.082	0.000151181	-332.082	9.39793e-05	-332.082
	0.00896	450.453	-0.0062	-457.071	-0.00479	-457.071	-0.00218	-457.071	-0.00131	-457.071	0.000222794	-457.071	0.000189755	-457.071	3.3938e-05	-457.071	1.76659e-05	-457.071
	0.01253	516.281	-0.00937	-537.32	-0.00745	-537.32	-0.00386	-537.32	-0.00269	-537.32	-0.000372324	-537.32	-0.000148775	-537.32	-8.24627e-05	-537.32	-5.63661e-05	-537.32
	0.0162	561.916	-0.01161	-564.972	-0.00936	-564.972	-0.00517	-564.972	-0.0038	-564.972	-0.000928953	-564.972	-0.000469163	-564.972	-0.000186639	-564.972	-0.000120865	-564.972
	0.01829	552.547	-0.01269	-537.32	-0.01034	-537.32	-0.00596	-537.32	-0.00453	-537.32	-0.00139	-537.32	-0.000739853	-537.32	-0.000268401	-537.32	-0.000169528	-537.32
	0.01856	489.091	-0.01251	-457.072	-0.01027	-457.072	-0.00617	-457.072	-0.00482	-457.072	-0.00172	-457.072	-0.00093426	-457.072	-0.000319767	-457.072	-0.00019761	-457.072
	0.01698	377.759	-0.01109	-332.082	-0.00917	-332.082	-0.00576	-332.082	-0.00463	-332.082	-0.00187	-332.082	-0.00103	-332.082	-0.000335732	-332.082	-0.000202379	-332.082
	0.01455	262.578	-0.00857	-174.586	-0.00715	-174.586	-0.00477	-174.586	-0.00399	-174.586	-0.00184	-174.586	-0.00103	-174.586	-0.000314752	-174.586	-0.000183387	-174.586
	0.01116	131.234	-0.00527	-0.000484428	-0.00441	-0.000484428	-0.00331	-0.000484428	-0.00294	-0.000484428	-0.00162	-0.000484428	-0.00091674	-0.000484428	-0.000258902	-0.000484428	-0.000142505	-0.000484428
	0.00707	-8.2349	-0.0015	174.585	-0.00129	174.585	-0.00152	174.585	-0.00161	174.585	-0.00124	174.585	-0.00071248	174.585	-0.000173668	174.585	-8.3752e-05	174.585
	0.00186	-165.208	0.00241	332.082	0.00193	332.082	0.000424527	332.082	-0.000102947	332.082	-0.000741293	332.082	-0.000434458	332.082	-6.74107e-05	332.082	-1.28889e-05	332.082
	-0.00352	-309.113	0.0061	457.071	0.00497	457.071	0.0023	457.071	0.0014	457.071	-0.000162412	457.071	-0.000109851	457.071	4.94002e-05	457.071	6.3072e-05	457.071
	-0.00865	-428.568	0.0092	537.32	0.00754	537.32	0.00395	537.32	0.00276	537.32	0.000434386	537.32	0.000229047	537.32	0.00016524	537.32	0.000136707	537.32
	-0.01315	-514.125	0.01143	564.972	0.00939	564.972	0.00522	564.972	0.00385	564.972	0.000990107	564.972	0.000548805	564.972	0.000268806	564.972	0.000200812	564.972
	-0.01664	-559.016	0.01256	537.32	0.01035	537.32	0.00598	537.32	0.00456	537.32	0.00145	537.32	0.000818407	537.32	0.000349959	537.32	0.000249104	537.32
	-0.01881	-559.69	0.01248	457.072	0.01032	457.072	0.00617	457.072	0.00483	457.072	0.00177	457.072	0.00101	457.072	0.00040075	457.072	0.000276847	457.072
	-0.0195	-530.967	0.0112	332.082	0.00932	332.082	0.00576	332.082	0.00464	332.082	0.00192	332.082	0.00111	332.082	0.000416195	332.082	0.000281311	332.082
	-0.01931	-478.481	0.00883	174.586	0.00743	174.586	0.0048	174.586	0.004	174.586	0.00189	174.586	0.0011	174.586	0.000394766	174.586	0.000262045	174.586
	-0.01827	-404.583	0.0055	0.000514704	0.00483	0.000514704	0.00338	0.000514704	0.00297	0.000514704	0.00167	0.000514704	0.000992033	0.000514704	0.000338535	0.000514704	0.000220914	0.000514704
	-0.01577	-285.514	0.00163	-174.585	0.00168	-174.585	0.00165	-174.585	0.00166	-174.585	0.0013	-174.585	0.000788	-174.585	0.000252979	-174.585	0.000161923	-174.585
	-0.01337	-186.627	-0.00241	-332.082	-0.00164	-332.082	-0.000266159	-332.082	0.000192377	-332.082	0.000796147	-332.082	0.000510737	-332.082	0.00014644	-332.082	9.08227e-05	-332.082
	-0.01048	-80.8003	-0.0062	-457.071	-0.00479	-457.071	-0.00217	-457.071	-0.00131	-457.071	0.000221707	-457.071	0.000187372	-457.071	2.93135e-05	-457.071	1.45493e-05	-457.071
	-0.00721	28.0317	-0.00938	-537.32	-0.00745	-537.32	-0.00386	-537.32	-0.00268	-537.32	-0.000373423	-537.32	-0.000151131	-537.32	-8.7096e-05	-537.32	-5.95224e-05	-537.32
	-0.00289	158.712	-0.01163	-564.972	-0.00937	-564.972	-0.00517	-564.972	-0.0038	-564.972	-0.000930647	-564.972	-0.000471823	-564.972	-0.00019139	-564.972	-0.000124129	-564.972
	0.00158	280.629	-0.01273	-537.32	-0.01036	-537.32	-0.00597	-537.32	-0.00454	-537.32	-0.0014	-537.32	-0.000743113	-537.32	-0.000273364	-537.32	-0.000172956	-537.32
	0.00595	387.137	-0.01256	-457.072	-0.0103	-457.072	-0.00618	-457.072	-0.00483	-457.072	-0.00172	-457.072	-0.000938367	-457.072	-0.000325011	-457.072	-0.000201241	-457.072
	0.00998	472.344	-0.01114	-332.082	-0.00921	-332.082	-0.00577	-332.082	-0.00464	-332.082	-0.00188	-332.082	-0.00104	-332.082	-0.000341289	-332.082	-0.00020623	-332.082
	0.01345	531.559	-0.00864	-174.586	-0.0072	-174.586	-0.0048	-174.586	-0.004	-174.586	-0.00185	-174.586	-0.00103	-174.586	-0.00032062	-174.586	-0.000187449	-174.586
	0.01678	564.692	-0.00534	-0.000544981	-0.00446	-0.000544981	-0.00334	-0.000544981	-0.00296	-0.000544981	-0.00163	-0.000544981	-0.000923867	-0.000544981	-0.000265044	-0.000544981	-0.000146751	-0.000544981
	0.01848	542.549	-0.00158	174.585	-0.00134	174.585	-0.00155	174.585	-0.00163	174.585	-0.00126	174.585	-0.000720433	174.585	-0.000180013	174.585	-8.81293e-05	174.585
	0.01833	467.297	0.00234	332.082	0.00188	332.082	0.000396848	332.082	-0.00012483	332.082	-0.000753347	332.082	-0.000443003	332.082	-7.38627e-05	332.082	-1.7333e-05	332.082
	0.01634	346.304	0.00603	457.071	0.00492	457.071	0.00228	457.071	0.00138	457.071	-0.000174898	457.071	-0.000118681	457.071	4.29617e-05	457.071	5.86403e-05	457.071
	0.0137	228.118	0.00914	537.32	0.00749	537.32	0.00393	537.32	0.00274	537.32	0.000422122	537.32	0.000220296	537.32	0.000158928	537.32	0.00013236	537.32
	0.01019	96.4011	0.01138	564.972	0.00935	564.972	0.0052	564.972	0.00383	564.972	0.000978627	564.972	0.000540457	564.972	0.000262731	564.972	0.000196619	564.972
	0.00606	-41.0348	0.01252	537.32	0.01032	537.32	0.00597	537.32	0.00455	537.32	0.00144	537.32	0.00081076	537.32	0.000344213	537.32	0.000245122	537.32
	0.000733147	-197.676	0.01245	457.072	0.01031	457.072	0.00616	457.072	0.00483	457.072	0.00176	457.072	0.001	457.072	0.000395398	457.072	0.000273114	457.072
	-0.00468	-338.396	0.01118	332.083	0.00931	332.083	0.00576	332.083	0.00464	332.083	0.00192	332.083	0.0011	332.083	0.000411271	332.083	0.000277844	332.083
	-0.00975	-451.863	0.00882	174.586	0.00743	174.586	0.0048	174.586	0.004	174.586	0.00188	174.586	0.0011	174.586	0.000390265	174.586	0.000258835	174.586
	-0.01408	-528.925	0.00551	0.000575258	0.00484	0.000575258	0.00339	0.000575258	0.00298	0.000575258	0.00167	0.000575258	0.00098858	0.000575258	0.000334419	0.000575258	0.000217932	0.000575258
	-0.01731	-563.409	0.00163	-174.585	0.00169	-174.585	0.00166	-174.585	0.00167	-174.585	0.00129	-174.585	0.00078546	-174.585	0.000249176	-174.585	0.000159118	-174.585
	-0.01913	-552.517	-0.0024	-332.082	-0.00163	-332.082	-0.000253859	-332.082	0.000201761	-332.082	0.000796087	-332.082	0.000508865	-332.082	0.000142853	-332.082	8.81293e-05	-332.082
	-0.01954	-516.166	-0.0062	-457.071	-0.00478	-457.071	-0.00216	-457.071	-0.0013	-457.071	0.000222215	-457.071	0.000185864	-457.071	2.58283e-05	-457.071	1.18931e-05	-457.071
	-0.01909	-457.489	-0.00939	-537.32	-0.00745	-537.32	-0.00385	-537.32	-0.00268	-537.32	-0.000372941	-537.32	-0.000152618	-537.32	-9.06027e-05	-537.32	-6.22202e-05	-537.32
	-0.01784	-379.024	-0.01165	-564.972	-0.00938	-564.972	-0.00516	-564.972	-0.00379	-564.972	-0.000930773	-564.972	-0.00047362	-564.972	-0.000195027	-564.972	-0.000126937	-564.972
	-0.01562	-275.345	-0.01275	-537.32	-0.01037	-537.32	-0.00597	-537.32	-0.00454	-537.32	-0.0014	-537.32	-0.00074552	-537.32	-0.000277226	-537.32	-0.000175931	-537.32
	-0.01266	-157.657	-0.0126	-457.072	-0.01033	-457.072	-0.00618	-457.072	-0.00483	-457.072	-0.00172	-457.072	-0.00094162	-457.072	-0.000329165	-457.072	-0.000204421	-457.072
	-0.00908	-31.8964	-0.01119	-332.083	-0.00925	-332.083	-0.00579	-332.083	-0.00465	-332.083	-0.00188	-332.083	-0.00104	-332.083	-0.000345769	-332.083	-0.000209633	-332.083
	-0.00507	95.4556	-0.0087	-174.586	-0.00724	-174.586	-0.00481	-174.586	-0.00402	-174.586	-0.00185	-174.586	-0.00104	-174.586	-0.000325427	-174.586	-0.000191068	-174.586
	-0.00081532	217.975	-0.00541	-0.000605534	-0.00452	-0.000605534	-0.00336	-0.000605534	-0.00298	-0.000605534	-0.00164	-0.000605534	-0.000930167	-0.000605534	-0.000270138	-0.000605534	-0.000150555	-0.000605534
	0.00347	329.347
	0.00757	423.956
	0.01127	496.924
	0.01532	555.67
	0.01786	560.023
	0.01862	509.558
	0.01752	409.213
	0.01535	296.468
	0.01209	164.156
	0.00801	21.0106
	0.00338	-123.521
	-0.0015	-259.901
	-0.00631	-379.129
	-0.01074	-473.335
	-0.01451	-536.302
	-0.01778	-564.947
	-0.01911	-552.031
	-0.01949	-511.579
	-0.0189	-445.631
	-0.01706	-343.238
	-0.01417	-218.499
	-0.01148	-115.543
	-0.00838	-8.37782
	-0.00497	99.0573
	-0.000598827	224.475
	0.00379	337.799
	0.00798	433.001
	0.01172	504.915
	0.01481	549.716
	0.01759	563.108
	0.01865	521.38
	0.01786	428.615
	0.01586	317.708
	0.01269	184.817
	0.00861	39.0884
	0.00392	-109.349
	-0.00107	-250.177
	-0.00602	-373.702
	-0.01058	-471.328
	-0.01446	-536.279
	-0.01735	-564.085
	-0.01897	-555.005
	-0.01946	-513.001
	-0.01879	-440.588
	-0.01703	-342.025
	-0.01431	-223.172
	-0.01147	-114.361
	-0.00817	-0.85256
	-0.00814	-0.000605534

## Sheet: Figure2a
		N=8	N=12	N=20	N=40	N=60	N=80	N=0
	time	displacement
	0	0	0	0	0	0	0	0
	0.01	7.33296e-05	6.80043e-05	6.60054e-05	5.85276e-05	5.29416e-05	4.84467e-05	7.63781e-05
	0.02	7.96554e-05	7.38708e-05	7.14237e-05	6.28797e-05	5.65812e-05	5.15661e-05	8.26781e-05
	0.03	8.62821e-05	7.96155e-05	7.67088e-05	6.70938e-05	6.00873e-05	5.45592e-05	9.03934e-05
	0.04	9.25329e-05	8.51889e-05	8.18166e-05	7.11405e-05	6.34392e-05	5.7411e-05	9.721e-05
	0.05	9.8634e-05	9.06144e-05	8.67699e-05	7.50393e-05	6.66534e-05	6.01362e-05	0.000103909
	0.06	0.000104588	9.5898e-05	9.15753e-05	7.87974e-05	6.97377e-05	6.2742e-05	0.000110467
	0.07	0.0001104	0.000101045	9.62394e-05	8.24217e-05	7.26987e-05	6.5235e-05	0.000116894
	0.08	0.000116076	0.000106061	0.000100767	8.59182e-05	7.55424e-05	6.76215e-05	0.000123195
	0.09	0.00012162	0.00011095	0.000105165	8.92935e-05	7.82757e-05	6.99072e-05	0.000129372
	0.1	0.000127037	0.000115718	0.000109438	9.25527e-05	8.09034e-05	7.20975e-05	0.000135431
	0.1	0.000127037	0.000115718	0.000109438	9.25527e-05	8.09034e-05	7.20975e-05	0.000135431
	0.2	0.000174554	0.000157042	0.000145755	0.000119397	0.000102074	8.94456e-05	0.000190154
	0.3	0.000213383	0.000190569	0.000174321	0.000139492	0.000117364	0.00010162	0.000235844
	0.4	0.000246235	0.000218653	0.000197612	0.000155217	0.000128972	0.000110633	0.000275968
	0.5	0.000274676	0.000242854	0.000217227	0.000168021	0.000138192	0.000117641	0.000311748
	0.6	0.00029985	0.000264233	0.00023422	0.000178814	0.000145808	0.000123327	0.000344279
	0.7	0.00032256	0.000283514	0.000249293	0.000188177	0.000152305	0.000128106	0.000374336
	0.8	0.000343368	0.000301197	0.000262922	0.000196484	0.000157991	0.000132239	0.000402474
	0.9	0.000362679	0.000317628	0.00027543	0.000203986	0.000163067	0.000135892	0.000429097
	1	0.000380778	0.000333054	0.000287041	0.00021085	0.000167666	0.000139172	0.000454493
	1	0.000380778	0.000333054	0.000287041	0.00021085	0.000167666	0.000139172	0.000454493
	1.5	0.000456768	0.000397929	0.000334386	0.000237787	0.000185305	0.000151517	0.000568418
	2	0.000520194	0.000452781	0.000372963	0.000258712	0.000198626	0.000160608	0.000667026
	2.5	0.000574857	0.000500166	0.000405147	0.000275409	0.000209015	0.000167549	0.000757567
	3	0.00062271	0.000541746	0.000432504	0.000289058	0.000217373	0.000173045	0.000841157
	3.5	0.000665226	0.000578712	0.000456156	0.000300474	0.000224302	0.000177555	0.000919084
	4	0.00070353	0.000611967	0.000476913	0.000310227	0.000230211	0.000181382	0.000992383
	4.5	0.000738465	0.000642204	0.00049539	0.000318729	0.000235381	0.000184725	0.00106
	5	0.000770679	0.00066996	0.000512046	0.00032628	0.000240004	0.000187718	0.00113
	5.5	0.00080067	0.000695652	0.000527229	0.00033309	0.000244215	0.000190451	0.00119
	6	0.000828819	0.000719619	0.000541209	0.000339318	0.000248111	0.000192986	0.00125
	6.5	0.00085542	0.000742122	0.000554193	0.000345081	0.000251756	0.000195364	0.00131
	7	0.000880704	0.000763377	0.000566343	0.000350466	0.0002552	0.000197615	0.00137
	7.5	0.000904845	0.000783558	0.000577785	0.000355536	0.000258478	0.00019976	0.00143
	8	0.000927993	0.000802806	0.000588624	0.000360345	0.000261616	0.000201815	0.00148
	8.5	0.000950256	0.000821235	0.000598938	0.000364929	0.000264632	0.00020379	0.00154
	9	0.000971727	0.000838941	0.000608793	0.000369318	0.000267542	0.000205695	0.00159
	9.5	0.000992478	0.000856002	0.000618243	0.000373536	0.000270356	0.000207535	0.00165
	10	0.00101	0.000872487	0.000627327	0.000377601	0.000273085	0.000209318	0.0017
	10	0.00101	0.000872487	0.000627327	0.000377601	0.000273085	0.000209318	0.0017
	15	0.00118	0.00101	0.000698847	0.000409947	0.000295408	0.000223676	0.00219
	20	0.00131	0.00112	0.000757137	0.000436533	0.000314133	0.000235534	0.00264
	25	0.00142	0.00122	0.000806463	0.000459159	0.000330303	0.000245632	0.00308
	30	0.00152	0.0013	0.000849264	0.000478875	0.000344547	0.000254418	0.0035
	35	0.0016	0.00138	0.000887082	0.000496344	0.000357273	0.000262178	0.00391
	40	0.00167	0.00145	0.000920952	0.000512016	0.000368763	0.00026911	0.00432
	45	0.00174	0.00152	0.000951597	0.000526197	0.000379212	0.000275349	0.00472
	50	0.0018	0.00158	0.000979545	0.000539124	0.000388776	0.000280999	0.00512
	55	0.00185	0.00164	0.00101	0.000550965	0.000397563	0.000286138	0.00551
	60	0.0019	0.00169	0.00103	0.000561858	0.000405669	0.000290829	0.0059
	65	0.00194	0.00174	0.00105	0.000571911	0.000413163	0.000295123	0.00629
	70	0.00198	0.00179	0.00107	0.000581217	0.000420114	0.000299062	0.00667
	75	0.00202	0.00183	0.00109	0.000589854	0.00042657	0.000302685	0.00706
	80	0.00205	0.00187	0.00111	0.000597885	0.000432579	0.000306021	0.00745
	85	0.00208	0.00191	0.00112	0.000605364	0.00043818	0.000309099	0.00783
	90	0.00211	0.00195	0.00114	0.000612348	0.000443409	0.000311943	0.00822
	95	0.00214	0.00198	0.00115	0.000618873	0.000448299	0.000314577	0.00861
	100	0.00217	0.00202	0.00117	0.000624984	0.000452874	0.000317019	0.00899

## Sheet: Figure2b
	1000.72	0.564
	2225.71	0.424
	2544.63	0.41
	2952.54	0.317
	4019.45	0.265
	5054.69	0.221
	6089.59	0.189
	1146.67	0.536
	1460.01	0.512
	1539.84	0.465
	2159	0.438

## Sheet: Figure4a
	2*pi*f	G'	G''		2*pi*f	G'	G''
	0.00929	901.8	252.784		0.00318	978.221	229.115
	0.0289	1197.21	344.183		0.00478	1037.62	245.371
	0.08765	1506.68	451.492		0.00637	1082.28	257.779
	0.2888	2032.59	573.733		0.00796	1118.44	267.945
	0.75365	2298.58	652.004		0.00955	1149.02	276.627
	4.12791	3051.55	977.035		0.01115	1175.64	284.246
	8.79914	3659.91	1183.34		0.01274	1199.27	291.06
	29.1481	4228.24	1879.45		0.01433	1220.58	297.244
	96.5473	5264.53	3181.71		0.01592	1240.02	302.917
	292.82	6347.9	5619.66		0.01592	1240.02	302.917
	920.641	9378.64	11890.5		0.03185	1377.34	343.907
					0.04777	1466	371.232
					0.06369	1533.04	392.353
					0.07962	1587.6	409.833
					0.09554	1633.92	424.884
					0.11146	1674.36	438.186
					0.12739	1710.38	450.159
					0.14331	1742.94	461.084
					0.15924	1772.71	471.159
					0.17516	1800.18	480.529
					0.19108	1825.72	489.302
					0.20701	1849.6	497.565
					0.22293	1872.06	505.383
					0.23885	1893.27	512.811
					0.25478	1913.38	519.894
					0.2707	1932.51	526.669
					0.28662	1950.77	533.166
					0.30255	1968.24	539.412
					0.31847	1984.99	545.431
					0.33439	2001.09	551.241
					0.35032	2016.59	556.859
					0.36624	2031.54	562.301
					0.38217	2045.99	567.579
					0.39809	2059.96	572.706
					0.41401	2073.5	577.691
					0.42994	2086.64	582.545
					0.44586	2099.4	587.275
					0.46178	2111.8	591.889
					0.47771	2123.87	596.394
					0.49363	2135.62	600.796
					0.50955	2147.09	605.102
					0.52548	2158.27	609.315
					0.5414	2169.19	613.441
					0.55732	2179.85	617.485
					0.57325	2190.29	621.45
					0.58917	2200.49	625.34
					0.6051	2210.48	629.158
					0.62102	2220.27	632.909
					0.63694	2229.87	636.594
					0.65287	2239.27	640.217
					0.66879	2248.5	643.78
					0.68471	2257.56	647.286
					0.70064	2266.45	650.737
					0.71656	2275.19	654.135
					0.73248	2283.77	657.482
					0.74841	2292.22	660.781
					0.76433	2300.52	664.032
					0.78025	2308.69	667.237
					0.79618	2316.73	670.399
					0.8121	2324.64	673.518
					0.82803	2332.44	676.597
					0.84395	2340.11	679.636
					0.85987	2347.68	682.636
					0.8758	2355.14	685.6
					0.89172	2362.49	688.527
					0.90764	2369.74	691.42
					0.92357	2376.89	694.279
					0.93949	2383.95	697.105
					0.95541	2390.92	699.899
					0.97134	2397.79	702.662
					0.98726	2404.58	705.395
					1.00318	2411.28	708.099
					1.01911	2417.9	710.775
					1.03503	2424.44	713.423
					1.05096	2430.91	716.044
					1.06688	2437.3	718.639
					1.0828	2443.61	721.208
					1.09873	2449.85	723.752
					1.11465	2456.03	726.272
					1.13057	2462.13	728.769
					1.1465	2468.17	731.242
					1.16242	2474.14	733.692
					1.17834	2480.05	736.121
					1.19427	2485.9	738.528
					1.21019	2491.69	740.914
					1.22611	2497.42	743.279
					1.24204	2503.1	745.624
					1.25796	2508.71	747.95
					1.27389	2514.28	750.256
					1.28981	2519.79	752.543
					1.30573	2525.24	754.812
					1.32166	2530.65	757.063
					1.33758	2536	759.296
					1.3535	2541.31	761.512
					1.36943	2546.57	763.711
					1.38535	2551.78	765.894
					1.40127	2556.95	768.06
					1.4172	2562.07	770.21
					1.43312	2567.14	772.344
					1.44904	2572.17	774.463
					1.46497	2577.16	776.567
					1.48089	2582.11	778.655
					1.49682	2587.02	780.73
					1.51274	2591.89	782.79
					1.52866	2596.72	784.836
					1.54459	2601.51	786.869
					1.56051	2606.26	788.887
					1.57643	2610.97	790.893
					1.59236	2615.65	792.885
					1.67197	2638.52	802.659
					1.75159	2660.56	812.137
					1.83121	2681.85	821.342
					1.91083	2702.44	830.294
					1.99045	2722.38	839.011
					2.07006	2741.72	847.509
					2.14968	2760.5	855.801
					2.2293	2778.76	863.901
					2.30892	2796.52	871.821
					2.38854	2813.83	879.57
					2.46815	2830.7	887.158
					2.54777	2847.16	894.595
					2.62739	2863.23	901.888
					2.70701	2878.94	909.043
					2.78662	2894.3	916.07
					2.86624	2909.33	922.972
					2.94586	2924.05	929.757
					3.02548	2938.47	936.429
					3.1051	2952.6	942.994
					3.18471	2966.46	949.457
					3.26433	2980.06	955.82
					3.34395	2993.42	962.089
					3.42357	3006.53	968.268
					3.50318	3019.42	974.359
					3.5828	3032.09	980.367
					3.66242	3044.55	986.294
					3.74204	3056.8	992.143
					3.82166	3068.86	997.918
					3.90127	3080.74	1003.62
					3.98089	3092.43	1009.25
					4.06051	3103.95	1014.82
					4.14013	3115.29	1020.32
					4.21975	3126.48	1025.75
					4.29936	3137.51	1031.13
					4.37898	3148.38	1036.44
					4.4586	3159.11	1041.7
					4.53822	3169.7	1046.91
					4.61783	3180.15	1052.05
					4.69745	3190.46	1057.15
					4.77707	3200.65	1062.2
					4.85669	3210.7	1067.19
					4.93631	3220.64	1072.14
					5.01592	3230.45	1077.04
					5.09554	3240.15	1081.89
					5.17516	3249.74	1086.7
					5.25478	3259.22	1091.47
					5.33439	3268.59	1096.2
					5.41401	3277.86	1100.88
					5.49363	3287.03	1105.52
					5.57325	3296.09	1110.13
					5.65287	3305.07	1114.69
					5.73248	3313.94	1119.22
					5.8121	3322.73	1123.72
					5.89172	3331.43	1128.17
					5.97134	3340.04	1132.59
					6.05096	3348.57	1136.98
					6.13057	3357.01	1141.34
					6.21019	3365.37	1145.66
					6.28981	3373.65	1149.95
					6.36943	3381.86	1154.21
					6.44904	3389.99	1158.44
					6.52866	3398.04	1162.63
					6.60828	3406.03	1166.8
					6.6879	3413.94	1170.94
					6.76752	3421.78	1175.06
					6.84713	3429.55	1179.14
					6.92675	3437.26	1183.2
					7.00637	3444.9	1187.23
					7.08599	3452.48	1191.23
					7.16561	3460	1195.21
					7.24522	3467.45	1199.17
					7.32484	3474.84	1203.1
					7.40446	3482.18	1207
					7.48408	3489.45	1210.89
					7.56369	3496.67	1214.74
					7.64331	3503.84	1218.58
					7.72293	3510.95	1222.39
					7.80255	3518	1226.18
					7.88217	3525	1229.95
					7.96178	3531.95	1233.7
					8.0414	3538.85	1237.43
					8.12102	3545.7	1241.14
					8.20064	3552.5	1244.82
					8.28025	3559.25	1248.49
					8.35987	3565.95	1252.13
					8.43949	3572.61	1255.76
					8.51911	3579.22	1259.37
					8.59873	3585.78	1262.96
					8.67834	3592.3	1266.53
					8.75796	3598.78	1270.08
					8.83758	3605.21	1273.62
					8.9172	3611.6	1277.13
					8.99682	3617.95	1280.63
					9.07643	3624.26	1284.11
					9.15605	3630.52	1287.58
					9.23567	3636.75	1291.03
					9.31529	3642.94	1294.46
					9.3949	3649.09	1297.88
					9.47452	3655.2	1301.28
					9.55414	3661.27	1304.66
					9.63376	3667.31	1308.03
					9.71338	3673.31	1311.39
					9.79299	3679.27	1314.73
					9.87261	3685.2	1318.05
					9.95223	3691.09	1321.36
					10.0319	3696.95	1324.65
					10.1115	3702.78	1327.93
					10.1911	3708.57	1331.2
					10.2707	3714.33	1334.45
					10.3503	3720.06	1337.69
					10.4299	3725.75	1340.92
					10.5096	3731.41	1344.13
					10.5892	3737.04	1347.33
					10.6688	3742.64	1350.51
					10.7484	3748.21	1353.69
					10.828	3753.75	1356.85
					10.9076	3759.26	1360
					10.9873	3764.74	1363.13
					11.0669	3770.19	1366.25
					11.1465	3775.62	1369.36
					11.2261	3781.01	1372.46
					11.3057	3786.38	1375.55
					11.3854	3791.72	1378.62
					11.465	3797.03	1381.69
					11.5446	3802.31	1384.74
					11.6242	3807.57	1387.78
					11.7038	3812.8	1390.81
					11.7834	3818.01	1393.83
					11.8631	3823.19	1396.84
					11.9427	3828.35	1399.83
					12.0223	3833.48	1402.82
					12.1019	3838.58	1405.8
					12.1815	3843.67	1408.76
					12.2612	3848.72	1411.72
					12.3408	3853.76	1414.66
					12.4204	3858.77	1417.6
					12.5	3863.75	1420.52
					12.5796	3868.72	1423.44
					12.6592	3873.66	1426.34
					12.7388	3878.58	1429.24
					12.8185	3883.47	1432.12
					12.8981	3888.35	1435
					12.9777	3893.2	1437.87
					13.0573	3898.03	1440.72
					13.1369	3902.84	1443.57
					13.2166	3907.63	1446.41
					13.2962	3912.39	1449.24
					13.3758	3917.14	1452.06
					13.4554	3921.86	1454.87
					13.535	3926.57	1457.68
					13.6146	3931.26	1460.47
					13.6943	3935.92	1463.26
					13.7739	3940.57	1466.04
					13.8535	3945.19	1468.81
					13.9331	3949.8	1471.57
					14.0127	3954.39	1474.32
					14.0924	3958.96	1477.06
					14.172	3963.51	1479.8
					14.2516	3968.04	1482.53
					14.3312	3972.56	1485.25
					14.4108	3977.05	1487.96
					14.4904	3981.53	1490.67
					14.5701	3985.99	1493.37
					14.6497	3990.43	1496.05
					14.7293	3994.86	1498.74
					14.8089	3999.26	1501.41
					14.8885	4003.65	1504.08
					14.9681	4008.03	1506.74
					15.0478	4012.38	1509.39
					15.1274	4016.72	1512.03
					15.207	4021.05	1514.67
					15.2866	4025.35	1517.3
					15.3662	4029.64	1519.93
					15.4459	4033.92	1522.54
					15.5255	4038.18	1525.15
					15.6051	4042.42	1527.75
					15.6847	4046.65	1530.35
					15.7643	4050.86	1532.94
					15.8439	4055.06	1535.52
					15.9236	4059.24	1538.1
					16.7198	4100.25	1563.49
					17.5159	4139.87	1588.28
					18.3121	4178.21	1612.5
					19.1083	4215.37	1636.2
					19.9045	4251.43	1659.41
					20.7006	4286.47	1682.16
					21.4968	4320.56	1704.48
					22.293	4353.75	1726.39
					23.0892	4386.11	1747.93
					23.8853	4417.67	1769.11
					24.6815	4448.5	1789.95
					25.4777	4478.62	1810.47
					26.2739	4508.08	1830.68
					27.0701	4536.9	1850.6
					27.8662	4565.13	1870.25
					28.6624	4592.79	1889.64
					29.4586	4619.91	1908.78
					30.2548	4646.52	1927.67
					31.051	4672.63	1946.34
					31.8471	4698.27	1964.78
					32.6433	4723.46	1983.02
					33.4395	4748.21	2001.05
					34.2357	4772.56	2018.89
					35.0318	4796.5	2036.54
					35.828	4820.06	2054.01
					36.6242	4843.26	2071.31
					37.4204	4866.1	2088.44
					38.2166	4888.6	2105.41
					39.0127	4910.77	2122.22
					39.8089	4932.62	2138.88
					40.6051	4954.17	2155.4
					41.4013	4975.42	2171.77
					42.1975	4996.38	2188.01
					42.9936	5017.07	2204.11
					43.7898	5037.49	2220.08
					44.586	5057.64	2235.93
					45.3822	5077.55	2251.66
					46.1783	5097.21	2267.27
					46.9745	5116.63	2282.77
					47.7707	5135.83	2298.15
					48.5669	5154.8	2313.43
					49.3631	5173.55	2328.6
					50.1592	5192.09	2343.67
					50.9554	5210.42	2358.64
					51.7516	5228.56	2373.51
					52.5478	5246.49	2388.29
					53.3439	5264.24	2402.97
					54.1401	5281.81	2417.56
					54.9363	5299.19	2432.07
					55.7325	5316.39	2446.49
					56.5287	5333.43	2460.82
					57.3248	5350.29	2475.07
					58.121	5367	2489.25
					58.9172	5383.54	2503.34
					59.7134	5399.93	2517.36
					60.5095	5416.16	2531.3
					61.3057	5432.24	2545.17
					62.1019	5448.18	2558.97
					62.8981	5463.98	2572.69
					63.6943	5479.63	2586.35
					64.4904	5495.15	2599.94
					65.2866	5510.53	2613.46
					66.0828	5525.79	2626.92
					66.879	5540.91	2640.32
					67.6752	5555.91	2653.65
					68.4713	5570.79	2666.92
					69.2675	5585.54	2680.14
					70.0637	5600.18	2693.29
					70.8599	5614.7	2706.38
					71.656	5629.1	2719.42
					72.4522	5643.4	2732.41
					73.2484	5657.58	2745.34
					74.0446	5671.66	2758.21
					74.8408	5685.63	2771.03
					75.6369	5699.49	2783.8
					76.4331	5713.26	2796.52
					77.2293	5726.92	2809.19
					78.0255	5740.48	2821.81
					78.8217	5753.95	2834.38
					79.6178	5767.33	2846.91
					80.414	5780.6	2859.39
					81.2102	5793.79	2871.82
					82.0064	5806.89	2884.2
					82.8025	5819.9	2896.54
					83.5987	5832.82	2908.84
					84.3949	5845.65	2921.1
					85.1911	5858.4	2933.31
					85.9873	5871.07	2945.48
					86.7834	5883.65	2957.61
					87.5796	5896.15	2969.7
					88.3758	5908.57	2981.75
					89.172	5920.92	2993.76
					89.9681	5933.19	3005.73
					90.7643	5945.38	3017.66
					91.5605	5957.49	3029.55
					92.3567	5969.53	3041.41
					93.1529	5981.5	3053.23
					93.949	5993.4	3065.01
					94.7452	6005.23	3076.76
					95.5414	6016.99	3088.48
					96.3376	6028.67	3100.16
					97.1338	6040.29	3111.8
					97.9299	6051.85	3123.41
					98.7261	6063.34	3134.99
					99.5223	6074.76	3146.54
					100.318	6086.12	3158.05
					101.115	6097.41	3169.53
					101.911	6108.64	3180.98
					102.707	6119.81	3192.4
					103.503	6130.92	3203.78
					104.299	6141.97	3215.14
					105.096	6152.96	3226.47
					105.892	6163.9	3237.77
					106.688	6174.77	3249.03
					107.484	6185.59	3260.27
					108.28	6196.35	3271.48
					109.076	6207.05	3282.67
					109.873	6217.7	3293.82
					110.669	6228.3	3304.95
					111.465	6238.84	3316.05
					112.261	6249.33	3327.12
					113.057	6259.76	3338.17
					113.853	6270.15	3349.19
					114.65	6280.48	3360.19
					115.446	6290.76	3371.16
					116.242	6300.99	3382.1
					117.038	6311.18	3393.02
					117.834	6321.31	3403.91
					118.631	6331.4	3414.78
					119.427	6341.43	3425.63
					120.223	6351.42	3436.45
					121.019	6361.37	3447.25
					121.815	6371.26	3458.02
					122.611	6381.12	3468.77
					123.408	6390.92	3479.5
					124.204	6400.68	3490.21
					125	6410.4	3500.89
					125.796	6420.07	3511.55
					126.592	6429.7	3522.19
					127.389	6439.29	3532.81
					128.185	6448.84	3543.41
					128.981	6458.34	3553.98
					129.777	6467.8	3564.53
					130.573	6477.22	3575.07
					131.369	6486.6	3585.58
					132.166	6495.94	3596.07
					132.962	6505.24	3606.54
					133.758	6514.5	3616.99
					134.554	6523.72	3627.43
					135.35	6532.9	3637.84
					136.147	6542.04	3648.23
					136.943	6551.15	3658.6
					137.739	6560.21	3668.96
					138.535	6569.24	3679.29
					139.331	6578.24	3689.61
					140.127	6587.19	3699.91
					140.924	6596.12	3710.19
					141.72	6605	3720.45
					142.516	6613.85	3730.69
					143.312	6622.66	3740.92
					144.108	6631.44	3751.13
					144.904	6640.19	3761.32
					145.701	6648.9	3771.49
					146.497	6657.57	3781.65
					147.293	6666.21	3791.79
					148.089	6674.82	3801.91
					148.885	6683.4	3812.02
					149.682	6691.94	3822.11
					150.478	6700.45	3832.18
					151.274	6708.93	3842.24
					152.07	6717.38	3852.28
					152.866	6725.79	3862.3
					153.662	6734.18	3872.31
					154.459	6742.53	3882.3
					155.255	6750.85	3892.28
					156.051	6759.14	3902.24
					156.847	6767.4	3912.19
					157.643	6775.64	3922.12
					158.439	6783.84	3932.04
					159.236	6792.01	3941.94
					160.828	6808.26	3961.7
					162.42	6824.4	3981.4
					164.013	6840.43	4001.04
					165.605	6856.34	4020.63
					167.197	6872.15	4040.16
					168.79	6887.85	4059.64
					170.382	6903.44	4079.06
					171.975	6918.92	4098.43
					173.567	6934.3	4117.75
					175.159	6949.58	4137.02
					176.752	6964.76	4156.24
					178.344	6979.84	4175.4
					179.936	6994.83	4194.52
					181.529	7009.72	4213.59
					183.121	7024.51	4232.62
					184.713	7039.21	4251.59
					186.306	7053.82	4270.53
					187.898	7068.34	4289.41
					189.49	7082.77	4308.25
					191.083	7097.11	4327.05
					192.675	7111.36	4345.8
					194.268	7125.53	4364.51
					195.86	7139.61	4383.18
					197.452	7153.61	4401.81
					199.045	7167.53	4420.39
					200.637	7181.37	4438.94
					202.229	7195.12	4457.44
					203.822	7208.8	4475.91
					205.414	7222.4	4494.34
					207.006	7235.92	4512.72
					208.599	7249.37	4531.08
					210.191	7262.74	4549.39
					211.783	7276.03	4567.66
					213.376	7289.25	4585.9
					214.968	7302.4	4604.11
					216.561	7315.48	4622.28
					218.153	7328.49	4640.41
					219.745	7341.43	4658.51
					221.338	7354.29	4676.58
					222.93	7367.09	4694.61
					224.522	7379.83	4712.6
					226.115	7392.49	4730.57
					227.707	7405.09	4748.5
					229.299	7417.63	4766.4
					230.892	7430.09	4784.27
					232.484	7442.5	4802.11
					234.076	7454.84	4819.91
					235.669	7467.12	4837.69
					237.261	7479.34	4855.44
					238.853	7491.5	4873.15
					240.446	7503.6	4890.84
					242.038	7515.63	4908.5
					243.631	7527.61	4926.12
					245.223	7539.53	4943.72
					246.815	7551.39	4961.29
					248.408	7563.2	4978.84
					250	7574.95	4996.35
					251.592	7586.64	5013.84
					253.185	7598.27	5031.3
					254.777	7609.85	5048.74
					256.369	7621.38	5066.15
					257.962	7632.85	5083.53
					259.554	7644.27	5100.89
					261.147	7655.64	5118.22
					262.739	7666.95	5135.52
					264.331	7678.22	5152.81
					265.924	7689.43	5170.06
					267.516	7700.59	5187.29
					269.108	7711.7	5204.5
					270.701	7722.76	5221.68
					272.293	7733.77	5238.85
					273.885	7744.73	5255.98
					275.478	7755.64	5273.1
					277.07	7766.51	5290.19
					278.662	7777.33	5307.25
					280.255	7788.1	5324.3
					281.847	7798.82	5341.32
					283.439	7809.5	5358.32
					285.032	7820.13	5375.3
					286.624	7830.72	5392.26
					288.217	7841.26	5409.2
					289.809	7851.76	5426.11
					291.401	7862.21	5443
					292.994	7872.62	5459.88
					294.586	7882.98	5476.73
					296.178	7893.31	5493.56
					297.771	7903.59	5510.37
					299.363	7913.82	5527.17
					300.955	7924.02	5543.94
					302.548	7934.17	5560.69
					304.14	7944.28	5577.43
					305.732	7954.36	5594.14
					307.325	7964.39	5610.84
					308.917	7974.38	5627.51
					310.51	7984.33	5644.17
					312.102	7994.24	5660.81
					313.694	8004.11	5677.43
					315.287	8013.94	5694.03
					316.879	8023.73	5710.62
					318.471	8033.49	5727.18
					320.064	8043.21	5743.73
					321.656	8052.89	5760.26
					323.248	8062.53	5776.78
					324.841	8072.13	5793.28
					326.433	8081.7	5809.76
					328.025	8091.23	5826.22
					329.618	8100.73	5842.67
					331.21	8110.19	5859.1
					332.803	8119.61	5875.51
					334.395	8129	5891.91
					335.987	8138.35	5908.29
					337.58	8147.67	5924.65
					339.172	8156.95	5941
					340.764	8166.2	5957.33
					342.357	8175.42	5973.65
					343.949	8184.6	5989.95
					345.541	8193.74	6006.24
					347.134	8202.86	6022.51
					348.726	8211.94	6038.77
					350.318	8220.98	6055.01
					351.911	8230	6071.24
					353.503	8238.98	6087.45
					355.096	8247.93	6103.65
					356.688	8256.85	6119.83
					358.28	8265.74	6136
					359.873	8274.59	6152.16
					361.465	8283.41	6168.3
					363.057	8292.21	6184.42
					364.65	8300.97	6200.54
					366.242	8309.7	6216.64
					367.834	8318.4	6232.72
					369.427	8327.07	6248.79
					371.019	8335.71	6264.85
					372.611	8344.32	6280.9
					374.204	8352.9	6296.93
					375.796	8361.45	6312.95
					377.389	8369.97	6328.95
					378.981	8378.46	6344.95
					380.573	8386.93	6360.93
					382.166	8395.36	6376.9
					383.758	8403.77	6392.85
					385.35	8412.14	6408.79
					386.943	8420.49	6424.72
					388.535	8428.82	6440.64
					390.127	8437.11	6456.55
					391.72	8445.38	6472.44
					393.312	8453.62	6488.32
					394.904	8461.83	6504.19
					396.497	8470.01	6520.05
					398.089	8478.17	6535.9
					399.682	8486.3	6551.73
					401.274	8494.41	6567.56
					402.866	8502.49	6583.37
					404.459	8510.54	6599.17
					406.051	8518.56	6614.96
					407.643	8526.56	6630.74
					409.236	8534.54	6646.5
					410.828	8542.49	6662.26
					412.42	8550.41	6678
					414.013	8558.31	6693.74
					415.605	8566.18	6709.46
					417.197	8574.03	6725.17
					418.79	8581.85	6740.88
					420.382	8589.65	6756.57
					421.975	8597.43	6772.25
					423.567	8605.18	6787.92
					425.159	8612.9	6803.58
					426.752	8620.6	6819.23
					428.344	8628.28	6834.87
					429.936	8635.93	6850.5
					431.529	8643.56	6866.12
					433.121	8651.17	6881.73
					434.713	8658.75	6897.33
					436.306	8666.31	6912.92
					437.898	8673.85	6928.5
					439.49	8681.36	6944.07
					441.083	8688.85	6959.63
					442.675	8696.32	6975.19
					444.268	8703.77	6990.73
					445.86	8711.19	7006.26
					447.452	8718.59	7021.79
					449.045	8725.97	7037.3
					450.637	8733.33	7052.81
					452.229	8740.66	7068.3
					453.822	8747.97	7083.79
					455.414	8755.26	7099.27
					457.006	8762.53	7114.74
					458.599	8769.78	7130.2
					460.191	8777.01	7145.65
					461.783	8784.21	7161.1
					463.376	8791.39	7176.53
					464.968	8798.56	7191.96
					466.561	8805.7	7207.37
					468.153	8812.82	7222.78
					469.745	8819.92	7238.18
					471.338	8827	7253.58
					472.93	8834.06	7268.96
					474.522	8841.1	7284.33
					476.115	8848.12	7299.7
					477.707	8855.11	7315.06
					479.299	8862.09	7330.41
					480.892	8869.05	7345.76
					482.484	8875.99	7361.09
					484.076	8882.91	7376.42
					485.669	8889.81	7391.74
					487.261	8896.69	7407.05
					488.853	8903.55	7422.35
					490.446	8910.39	7437.65
					492.038	8917.21	7452.94
					493.631	8924.01	7468.22
					495.223	8930.79	7483.49
					496.815	8937.56	7498.76
					498.408	8944.3	7514.02
					500	8951.03	7529.27
					501.592	8957.74	7544.51
					503.185	8964.43	7559.75
					504.777	8971.1	7574.98
					506.369	8977.75	7590.2
					507.962	8984.38	7605.41
					509.554	8991	7620.62
					511.147	8997.6	7635.82
					512.739	9004.18	7651.02
					514.331	9010.74	7666.2
					515.924	9017.28	7681.38
					517.516	9023.81	7696.56
					519.108	9030.32	7711.72
					520.701	9036.81	7726.88
					522.293	9043.28	7742.03
					523.885	9049.74	7757.18
					525.478	9056.18	7772.32
					527.07	9062.6	7787.45
					528.662	9069	7802.58
					530.255	9075.39	7817.7
					531.847	9081.76	7832.81
					533.439	9088.11	7847.91
					535.032	9094.45	7863.01
					536.624	9100.77	7878.11
					538.217	9107.07	7893.2
					539.809	9113.35	7908.28
					541.401	9119.62	7923.35
					542.994	9125.88	7938.42
					544.586	9132.11	7953.48
					546.178	9138.33	7968.54
					547.771	9144.54	7983.59
					549.363	9150.72	7998.63
					550.955	9156.89	8013.67
					552.548	9163.05	8028.7
					554.14	9169.19	8043.73
					555.732	9175.31	8058.75
					557.325	9181.42	8073.77
					558.917	9187.51	8088.77
					560.51	9193.59	8103.78
					562.102	9199.65	8118.77
					563.694	9205.69	8133.77
					565.287	9211.72	8148.75
					566.879	9217.74	8163.73
					568.471	9223.74	8178.71
					570.064	9229.72	8193.68
					571.656	9235.69	8208.64
					573.248	9241.64	8223.6
					574.841	9247.58	8238.55
					576.433	9253.5	8253.5
					578.025	9259.41	8268.44
					579.618	9265.3	8283.37
					581.21	9271.18	8298.31
					582.803	9277.04	8313.23
					584.395	9282.89	8328.15
					585.987	9288.73	8343.07
					587.58	9294.55	8357.98
					589.172	9300.35	8372.88
					590.764	9306.14	8387.78
					592.357	9311.92	8402.68
					593.949	9317.68	8417.57
					595.541	9323.43	8432.45
					597.134	9329.16	8447.33
					598.726	9334.88	8462.2
					600.318	9340.59	8477.07
					601.911	9346.28	8491.94
					603.503	9351.95	8506.8
					605.096	9357.62	8521.65
					606.688	9363.27	8536.5
					608.28	9368.9	8551.35
					609.873	9374.52	8566.19
					611.465	9380.13	8581.02
					613.057	9385.73	8595.85
					614.65	9391.31	8610.68
					616.242	9396.88	8625.5
					617.834	9402.43	8640.32
					619.427	9407.97	8655.13
					621.019	9413.5	8669.94
					622.611	9419.01	8684.74
					624.204	9424.51	8699.54
					625.796	9430	8714.34
					627.389	9435.47	8729.13
					628.981	9440.93	8743.91
					630.573	9446.38	8758.69
					632.166	9451.82	8773.47
					633.758	9457.24	8788.24
					635.35	9462.65	8803.01
					636.943	9468.05	8817.77
					638.535	9473.43	8832.53
					640.127	9478.8	8847.29
					641.72	9484.16	8862.04
					643.312	9489.5	8876.78
					644.904	9494.84	8891.53
					646.497	9500.16	8906.26
					648.089	9505.46	8921
					649.682	9510.76	8935.73
					651.274	9516.04	8950.45
					652.866	9521.31	8965.18
					654.459	9526.57	8979.89
					656.051	9531.82	8994.61
					657.643	9537.05	9009.32
					659.236	9542.27	9024.02
					660.828	9547.48	9038.72
					662.42	9552.68	9053.42
					664.013	9557.87	9068.12
					665.605	9563.04	9082.81
					667.197	9568.2	9097.49
					668.79	9573.35	9112.18
					670.382	9578.49	9126.85
					671.975	9583.62	9141.53
					673.567	9588.73	9156.2
					675.159	9593.83	9170.87
					676.752	9598.92	9185.53
					678.344	9604	9200.19
					679.936	9609.07	9214.85
					681.529	9614.13	9229.5
					683.121	9619.17	9244.15
					684.713	9624.2	9258.8
					686.306	9629.23	9273.44
					687.898	9634.24	9288.08
					689.49	9639.24	9302.71
					691.083	9644.22	9317.34
					692.675	9649.2	9331.97
					694.268	9654.17	9346.59
					695.86	9659.12	9361.21
					697.452	9664.06	9375.83
					699.045	9668.99	9390.45
					700.637	9673.91	9405.06
					702.229	9678.82	9419.66
					703.822	9683.72	9434.27
					705.414	9688.61	9448.87
					707.006	9693.49	9463.46
					708.599	9698.35	9478.06
					710.191	9703.21	9492.65
					711.783	9708.05	9507.24
					713.376	9712.89	9521.82
					714.968	9717.71	9536.4
					716.561	9722.52	9550.98
					718.153	9727.33	9565.55
					719.745	9732.12	9580.12
					721.338	9736.9	9594.69
					722.93	9741.67	9609.26
					724.522	9746.43	9623.82
					726.115	9751.18	9638.38
					727.707	9755.91	9652.93
					729.299	9760.64	9667.48
					730.892	9765.36	9682.03
					732.484	9770.07	9696.58
					734.076	9774.77	9711.12
					735.669	9779.45	9725.66
					737.261	9784.13	9740.2
					738.854	9788.8	9754.74
					740.446	9793.45	9769.27
					742.038	9798.1	9783.8
					743.631	9802.74	9798.32
					745.223	9807.36	9812.85
					746.815	9811.98	9827.36
					748.408	9816.59	9841.88
					750	9821.18	9856.4
					751.592	9825.77	9870.91
					753.185	9830.35	9885.42
					754.777	9834.91	9899.92
					756.369	9839.47	9914.42
					757.962	9844.02	9928.93
					759.554	9848.56	9943.42
					761.146	9853.08	9957.92
					762.739	9857.6	9972.41
					764.331	9862.11	9986.9
					765.924	9866.61	10001.4
					767.516	9871.1	10015.9
					769.108	9875.58	10030.4
					770.701	9880.05	10044.8
					772.293	9884.51	10059.3
					773.885	9888.96	10073.8
					775.478	9893.41	10088.2
					777.07	9897.84	10102.7
					778.662	9902.26	10117.2
					780.255	9906.68	10131.6
					781.847	9911.08	10146.1
					783.439	9915.48	10160.6
					785.032	9919.86	10175
					786.624	9924.24	10189.5
					788.217	9928.61	10203.9
					789.809	9932.97	10218.4
					791.401	9937.32	10232.8
					792.994	9941.66	10247.3
					794.586	9945.99	10261.7
					796.178	9950.31	10276.1
					797.771	9954.63	10290.6
					799.363	9958.93	10305
					800.955	9963.23	10319.4
					802.548	9967.51	10333.9
					804.14	9971.79	10348.3
					805.732	9976.06	10362.7
					807.325	9980.32	10377.1
					808.917	9984.57	10391.6
					810.51	9988.81	10406
					812.102	9993.05	10420.4
					813.694	9997.27	10434.8
					815.287	10001.5	10449.2
					816.879	10005.7	10463.6
					818.471	10009.9	10478
					820.064	10014.1	10492.4
					821.656	10018.3	10506.8
					823.248	10022.4	10521.2
					824.841	10026.6	10535.6
					826.433	10030.8	10550
					828.025	10034.9	10564.4
					829.618	10039.1	10578.8
					831.21	10043.2	10593.2
					832.803	10047.3	10607.6
					834.395	10051.4	10622
					835.987	10055.5	10636.4
					837.58	10059.6	10650.7
					839.172	10063.7	10665.1
					840.764	10067.8	10679.5
					842.357	10071.9	10693.9
					843.949	10075.9	10708.2
					845.541	10080	10722.6
					847.134	10084	10737
					848.726	10088.1	10751.3
					850.318	10092.1	10765.7
					851.911	10096.1	10780.1
					853.503	10100.1	10794.4
					855.096	10104.2	10808.8
					856.688	10108.2	10823.2
					858.28	10112.1	10837.5
					859.873	10116.1	10851.9
					861.465	10120.1	10866.2
					863.057	10124.1	10880.6
					864.65	10128	10894.9
					866.242	10132	10909.2
					867.834	10135.9	10923.6
					869.427	10139.9	10937.9
					871.019	10143.8	10952.3
					872.611	10147.7	10966.6
					874.204	10151.6	10980.9
					875.796	10155.5	10995.3
					877.389	10159.4	11009.6
					878.981	10163.3	11023.9
					880.573	10167.2	11038.3
					882.166	10171.1	11052.6
					883.758	10174.9	11066.9
					885.35	10178.8	11081.3
					886.943	10182.6	11095.6
					888.535	10186.5	11109.9
					890.127	10190.3	11124.2
					891.72	10194.2	11138.5
					893.312	10198	11152.8
					894.904	10201.8	11167.2
					896.497	10205.6	11181.5
					898.089	10209.4	11195.8
					899.682	10213.2	11210.1
					901.274	10217	11224.4
					902.866	10220.7	11238.7
					904.459	10224.5	11253
					906.051	10228.3	11267.3
					907.643	10232	11281.6
					909.236	10235.8	11295.9
					910.828	10239.5	11310.2
					912.42	10243.3	11324.5
					914.013	10247	11338.8
					915.605	10250.7	11353.1
					917.197	10254.4	11367.4
					918.79	10258.1	11381.7
					920.382	10261.8	11396
					921.975	10265.5	11410.2
					923.567	10269.2	11424.5
					925.159	10272.9	11438.8
					926.752	10276.5	11453.1
					928.344	10280.2	11467.4
					929.936	10283.8	11481.6
					931.529	10287.5	11495.9
					933.121	10291.1	11510.2
					934.713	10294.8	11524.5
					936.306	10298.4	11538.8
					937.898	10302	11553
					939.49	10305.6	11567.3
					941.083	10309.2	11581.6
					942.675	10312.8	11595.8
					944.268	10316.4	11610.1
					945.86	10320	11624.4
					947.452	10323.6	11638.6
					949.045	10327.2	11652.9
					950.637	10330.7	11667.1
					952.229	10334.3	11681.4
					953.822	10337.8	11695.7
					955.414	10341.4	11709.9
					957.006	10344.9	11724.2
					958.599	10348.4	11738.4
					960.191	10352	11752.7
					961.783	10355.5	11766.9
					963.376	10359	11781.2
					964.968	10362.5	11795.4
					966.561	10366	11809.7
					968.153	10369.5	11823.9
					969.745	10373	11838.2
					971.338	10376.4	11852.4
					972.93	10379.9	11866.7
					974.522	10383.4	11880.9
					976.115	10386.8	11895.1
					977.707	10390.3	11909.4
					979.299	10393.7	11923.6
					980.892	10397.2	11937.9
					982.484	10400.6	11952.1
					984.076	10404	11966.3
					985.669	10407.5	11980.6
					987.261	10410.9	11994.8
					988.854	10414.3	12009
					990.446	10417.7	12023.2
					992.038	10421.1	12037.5
					993.631	10424.5	12051.7
					995.223	10427.8	12065.9
					996.815	10431.2	12080.1
					998.408	10434.6	12094.4
					1000	10438	12108.6
					1001.59	10441.3	12122.8
					1003.18	10444.7	12137
					1004.78	10448	12151.3
					1006.37	10451.3	12165.5
					1007.96	10454.7	12179.7
					1009.55	10458	12193.9
					1011.15	10461.3	12208.1
					1012.74	10464.6	12222.3
					1014.33	10467.9	12236.5
					1015.92	10471.2	12250.8
					1017.52	10474.5	12265
					1019.11	10477.8	12279.2
					1020.7	10481.1	12293.4
					1022.29	10484.4	12307.6
					1023.89	10487.7	12321.8
					1025.48	10490.9	12336
					1027.07	10494.2	12350.2
					1028.66	10497.4	12364.4
					1030.25	10500.7	12378.6
					1031.85	10503.9	12392.8
					1033.44	10507.2	12407
					1035.03	10510.4	12421.2
					1036.62	10513.6	12435.4
					1038.22	10516.8	12449.6
					1039.81	10520.1	12463.8
					1041.4	10523.3	12478
					1042.99	10526.5	12492.2
					1044.59	10529.7	12506.4
					1046.18	10532.8	12520.6
					1047.77	10536	12534.8
					1049.36	10539.2	12549
					1050.96	10542.4	12563.2
					1052.55	10545.5	12577.3
					1054.14	10548.7	12591.5
					1055.73	10551.9	12605.7
					1057.32	10555	12619.9
					1058.92	10558.1	12634.1
					1060.51	10561.3	12648.3
					1062.1	10564.4	12662.5
					1063.69	10567.5	12676.6
					1065.29	10570.7	12690.8
					1066.88	10573.8	12705
					1068.47	10576.9	12719.2
					1070.06	10580	12733.4
					1071.66	10583.1	12747.6
					1073.25	10586.2	12761.7
					1074.84	10589.3	12775.9
					1076.43	10592.3	12790.1
					1078.03	10595.4	12804.3
					1079.62	10598.5	12818.4
					1081.21	10601.6	12832.6
					1082.8	10604.6	12846.8
					1084.39	10607.7	12861
					1085.99	10610.7	12875.1
					1087.58	10613.8	12889.3
					1089.17	10616.8	12903.5
					1090.76	10619.8	12917.6
					1092.36	10622.9	12931.8
					1093.95	10625.9	12946
					1095.54	10628.9	12960.1
					1097.13	10631.9	12974.3
					1098.73	10634.9	12988.5
					1100.32	10637.9	13002.6
					1101.91	10640.9	13016.8
					1103.5	10643.9	13031
					1105.1	10646.9	13045.1
					1106.69	10649.9	13059.3
					1108.28	10652.8	13073.4
					1109.87	10655.8	13087.6
					1111.46	10658.8	13101.8
					1113.06	10661.7	13115.9
					1114.65	10664.7	13130.1
					1116.24	10667.6	13144.2
					1117.83	10670.6	13158.4
					1119.43	10673.5	13172.6
					1121.02	10676.4	13186.7
					1122.61	10679.4	13200.9
					1124.2	10682.3	13215
					1125.8	10685.2	13229.2
					1127.39	10688.1	13243.3
					1128.98	10691	13257.5
					1130.57	10693.9	13271.6
					1132.17	10696.8	13285.8
					1133.76	10699.7	13299.9
					1135.35	10702.6	13314.1
					1136.94	10705.5	13328.2
					1138.54	10708.4	13342.4
					1140.13	10711.2	13356.5
					1141.72	10714.1	13370.7
					1143.31	10717	13384.8
					1144.9	10719.8	13399
					1146.5	10722.7	13413.1
					1148.09	10725.5	13427.3
					1149.68	10728.4	13441.4
					1151.27	10731.2	13455.5
					1152.87	10734	13469.7
					1154.46	10736.9	13483.8
					1156.05	10739.7	13498
					1157.64	10742.5	13512.1
					1159.24	10745.3	13526.3
					1160.83	10748.1	13540.4
					1162.42	10750.9	13554.5
					1164.01	10753.7	13568.7
					1165.61	10756.5	13582.8
					1167.2	10759.3	13596.9
					1168.79	10762.1	13611.1
					1170.38	10764.9	13625.2
					1171.97	10767.6	13639.4
					1173.57	10770.4	13653.5
					1175.16	10773.2	13667.6
					1176.75	10775.9	13681.8
					1178.34	10778.7	13695.9
					1179.94	10781.4	13710
					1181.53	10784.2	13724.2
					1183.12	10786.9	13738.3
					1184.71	10789.6	13752.4
					1186.31	10792.4	13766.6
					1187.9	10795.1	13780.7
					1189.49	10797.8	13794.8
					1191.08	10800.5	13809
					1192.68	10803.3	13823.1
					1194.27	10806	13837.2
					1195.86	10808.7	13851.4
					1197.45	10811.4	13865.5
					1199.04	10814.1	13879.6
					1200.64	10816.7	13893.7
					1202.23	10819.4	13907.9
					1203.82	10822.1	13922
					1205.41	10824.8	13936.1
					1207.01	10827.5	13950.2
					1208.6	10830.1	13964.4
					1210.19	10832.8	13978.5
					1211.78	10835.4	13992.6
					1213.38	10838.1	14006.7
					1214.97	10840.7	14020.9
					1216.56	10843.4	14035
					1218.15	10846	14049.1
					1219.75	10848.7	14063.2
					1221.34	10851.3	14077.4
					1222.93	10853.9	14091.5
					1224.52	10856.5	14105.6
					1226.11	10859.2	14119.7
					1227.71	10861.8	14133.8
					1229.3	10864.4	14148
					1230.89	10867	14162.1
					1232.48	10869.6	14176.2
					1234.08	10872.2	14190.3
					1235.67	10874.8	14204.4
					1237.26	10877.4	14218.6
					1238.85	10879.9	14232.7
					1240.45	10882.5	14246.8
					1242.04	10885.1	14260.9
					1243.63	10887.7	14275
					1245.22	10890.2	14289.2
					1246.82	10892.8	14303.3
					1248.41	10895.3	14317.4
					1250	10897.9	14331.5
					1251.59	10900.4	14345.6
					1253.18	10903	14359.7
					1254.78	10905.5	14373.9
					1256.37	10908.1	14388
					1257.96	10910.6	14402.1
					1259.55	10913.1	14416.2
					1261.15	10915.6	14430.3
					1262.74	10918.2	14444.4
					1264.33	10920.7	14458.5
					1265.92	10923.2	14472.6
					1267.52	10925.7	14486.8
					1269.11	10928.2	14500.9
					1270.7	10930.7	14515
					1272.29	10933.2	14529.1
					1273.89	10935.7	14543.2
					1275.48	10938.2	14557.3
					1277.07	10940.6	14571.4
					1278.66	10943.1	14585.5
					1280.25	10945.6	14599.6
					1281.85	10948.1	14613.8
					1283.44	10950.5	14627.9
					1285.03	10953	14642
					1286.62	10955.4	14656.1
					1288.22	10957.9	14670.2
					1289.81	10960.3	14684.3
					1291.4	10962.8	14698.4
					1292.99	10965.2	14712.5
					1294.59	10967.7	14726.6
					1296.18	10970.1	14740.7
					1297.77	10972.5	14754.8
					1299.36	10974.9	14769
					1300.96	10977.4	14783.1
					1302.55	10979.8	14797.2
					1304.14	10982.2	14811.3
					1305.73	10984.6	14825.4
					1307.32	10987	14839.5
					1308.92	10989.4	14853.6
					1310.51	10991.8	14867.7
					1312.1	10994.2	14881.8
					1313.69	10996.6	14895.9
					1315.29	10999	14910
					1316.88	11001.4	14924.1
					1318.47	11003.7	14938.2
					1320.06	11006.1	14952.3
					1321.66	11008.5	14966.4
					1323.25	11010.8	14980.5
					1324.84	11013.2	14994.6
					1326.43	11015.6	15008.7
					1328.03	11017.9	15022.8
					1329.62	11020.3	15037
					1331.21	11022.6	15051.1
					1332.8	11024.9	15065.2
					1334.39	11027.3	15079.3
					1335.99	11029.6	15093.4
					1337.58	11032	15107.5
					1339.17	11034.3	15121.6
					1340.76	11036.6	15135.7
					1342.36	11038.9	15149.8
					1343.95	11041.2	15163.9
					1345.54	11043.6	15178
					1347.13	11045.9	15192.1
					1348.73	11048.2	15206.2
					1350.32	11050.5	15220.3
					1351.91	11052.8	15234.4
					1353.5	11055.1	15248.5
					1355.1	11057.3	15262.6
					1356.69	11059.6	15276.7
					1358.28	11061.9	15290.8
					1359.87	11064.2	15304.9
					1361.46	11066.5	15319
					1363.06	11068.7	15333.1
					1364.65	11071	15347.2
					1366.24	11073.3	15361.3
					1367.83	11075.5	15375.4
					1369.43	11077.8	15389.5
					1371.02	11080	15403.6
					1372.61	11082.3	15417.7
					1374.2	11084.5	15431.8
					1375.8	11086.8	15445.9
					1377.39	11089	15460
					1378.98	11091.3	15474.1
					1380.57	11093.5	15488.2
					1382.17	11095.7	15502.3
					1383.76	11097.9	15516.4
					1385.35	11100.2	15530.5
					1386.94	11102.4	15544.6
					1388.54	11104.6	15558.7
					1390.13	11106.8	15572.8
					1391.72	11109	15586.9
					1393.31	11111.2	15601
					1394.9	11113.4	15615.1
					1396.5	11115.6	15629.2
					1398.09	11117.8	15643.3
					1399.68	11120	15657.4
					1401.27	11122.2	15671.5
					1402.87	11124.4	15685.6
					1404.46	11126.5	15699.7
					1406.05	11128.7	15713.8
					1407.64	11130.9	15727.9
					1409.24	11133	15742
					1410.83	11135.2	15756.1
					1412.42	11137.4	15770.2
					1414.01	11139.5	15784.3
					1415.61	11141.7	15798.3
					1417.2	11143.8	15812.4
					1418.79	11146	15826.5
					1420.38	11148.1	15840.6
					1421.97	11150.3	15854.7
					1423.57	11152.4	15868.8
					1425.16	11154.5	15882.9
					1426.75	11156.7	15897
					1428.34	11158.8	15911.1
					1429.94	11160.9	15925.2
					1431.53	11163	15939.3
					1433.12	11165.2	15953.4
					1434.71	11167.3	15967.5
					1436.31	11169.4	15981.6
					1437.9	11171.5	15995.7
					1439.49	11173.6	16009.8
					1441.08	11175.7	16023.9
					1442.68	11177.8	16038
					1444.27	11179.9	16052.1
					1445.86	11182	16066.2
					1447.45	11184.1	16080.3
					1449.04	11186.2	16094.4
					1450.64	11188.2	16108.5
					1452.23	11190.3	16122.6
					1453.82	11192.4	16136.7
					1455.41	11194.5	16150.8
					1457.01	11196.5	16164.9
					1458.6	11198.6	16179
					1460.19	11200.7	16193.1
					1461.78	11202.7	16207.2
					1463.38	11204.8	16221.3
					1464.97	11206.8	16235.4
					1466.56	11208.9	16249.5
					1468.15	11210.9	16263.6
					1469.75	11213	16277.7
					1471.34	11215	16291.8
					1472.93	11217	16305.9
					1474.52	11219.1	16319.9
					1476.11	11221.1	16334
					1477.71	11223.1	16348.1
					1479.3	11225.1	16362.2
					1480.89	11227.2	16376.3
					1482.48	11229.2	16390.4
					1484.08	11231.2	16404.5
					1485.67	11233.2	16418.6
					1487.26	11235.2	16432.7
					1488.85	11237.2	16446.8
					1490.45	11239.2	16460.9
					1492.04	11241.2	16475
					1493.63	11243.2	16489.1
					1495.22	11245.2	16503.2
					1496.82	11247.2	16517.3
					1498.41	11249.2	16531.4
					1500	11251.2	16545.5
					1501.59	11253.1	16559.6
					1503.18	11255.1	16573.7
					1504.78	11257.1	16587.8
					1506.37	11259.1	16601.9
					1507.96	11261	16616
					1509.55	11263	16630.1
					1511.15	11265	16644.2
					1512.74	11266.9	16658.3
					1514.33	11268.9	16672.4
					1515.92	11270.8	16686.5
					1517.52	11272.8	16700.6
					1519.11	11274.7	16714.7
					1520.7	11276.7	16728.8
					1522.29	11278.6	16742.9
					1523.89	11280.5	16757
					1525.48	11282.5	16771.1
					1527.07	11284.4	16785.2
					1528.66	11286.3	16799.3
					1530.25	11288.3	16813.4
					1531.85	11290.2	16827.5
					1533.44	11292.1	16841.6
					1535.03	11294	16855.7
					1536.62	11295.9	16869.8
					1538.22	11297.9	16883.9
					1539.81	11299.8	16898
					1541.4	11301.7	16912.1
					1542.99	11303.6	16926.2
					1544.59	11305.5	16940.3
					1546.18	11307.4	16954.4
					1547.77	11309.3	16968.5
					1549.36	11311.1	16982.6
					1550.96	11313	16996.7
					1552.55	11314.9	17010.8
					1554.14	11316.8	17024.9
					1555.73	11318.7	17039
					1557.32	11320.6	17053.1
					1558.92	11322.4	17067.2
					1560.51	11324.3	17081.3
					1562.1	11326.2	17095.4
					1563.69	11328	17109.5
					1565.29	11329.9	17123.6
					1566.88	11331.8	17137.7
					1568.47	11333.6	17151.8
					1570.06	11335.5	17165.9
					1571.66	11337.3	17180
					1573.25	11339.2	17194.1
					1574.84	11341	17208.2
					1576.43	11342.8	17222.3
					1578.03	11344.7	17236.4
					1579.62	11346.5	17250.5
					1581.21	11348.4	17264.6
					1582.8	11350.2	17278.7
					1584.39	11352	17292.8
					1585.99	11353.8	17306.9
					1587.58	11355.7	17321
					1589.17	11357.5	17335.1
					1590.76	11359.3	17349.3
					1592.36	11361.1	17363.4

## Sheet: Figure4b
	2*pi*f	G'	G''		2*pi*f	G'	G''
	0.00976	1478.4	311.537		0.00318	1244.5	275.99
	0.03168	1781.15	509.852		0.00478	1316.23	293.939
	0.09462	2312.49	619.891		0.00637	1369.9	307.54
	0.31353	2970.32	757.604		0.00796	1413.22	318.625
	0.81828	3447.67	846.218		0.00955	1449.75	328.05
	4.45877	4043.3	977.04		0.01115	1481.47	336.291
	9.50661	4618.95	1183.35		0.01274	1509.57	343.64
	31.1655	5191.69	1879.44		0.01433	1534.87	350.289
	103.786	6221.45	3181.7		0.01592	1557.9	356.374
	328.175	7576.01	5619.6		0.01592	1557.9	356.374
	1006.21	10486.7	11890.4		0.03185	1719.6	399.944
					0.04777	1823.08	428.629
					0.06369	1900.88	450.626
					0.07962	1963.9	468.723
					0.09554	2017.21	484.232
					0.11146	2063.62	497.884
					0.12739	2104.85	510.131
					0.14331	2142.02	521.274
					0.15924	2175.94	531.523
					0.17516	2207.18	541.033
					0.19108	2236.16	549.918
					0.20701	2263.23	558.27
					0.22293	2288.64	566.158
					0.23885	2312.61	573.641
					0.25478	2335.3	580.765
					0.2707	2356.86	587.569
					0.28662	2377.42	594.085
					0.30255	2397.06	600.342
					0.31847	2415.87	606.364
					0.33439	2433.94	612.17
					0.35032	2451.31	617.779
					0.36624	2468.06	623.205
					0.38217	2484.22	628.464
					0.39809	2499.85	633.567
					0.41401	2514.97	638.525
					0.42994	2529.63	643.347
					0.44586	2543.86	648.043
					0.46178	2557.68	652.621
					0.47771	2571.12	657.086
					0.49363	2584.2	661.447
					0.50955	2596.95	665.708
					0.52548	2609.37	669.875
					0.5414	2621.5	673.954
					0.55732	2633.34	677.948
					0.57325	2644.91	681.862
					0.58917	2656.23	685.7
					0.6051	2667.3	689.466
					0.62102	2678.13	693.162
					0.63694	2688.75	696.791
					0.65287	2699.15	700.358
					0.66879	2709.35	703.864
					0.68471	2719.36	707.311
					0.70064	2729.18	710.703
					0.71656	2738.83	714.041
					0.73248	2748.3	717.328
					0.74841	2757.61	720.565
					0.76433	2766.76	723.755
					0.78025	2775.76	726.898
					0.79618	2784.61	729.997
					0.8121	2793.32	733.054
					0.82803	2801.9	736.068
					0.84395	2810.34	739.043
					0.85987	2818.66	741.98
					0.8758	2826.86	744.879
					0.89172	2834.93	747.741
					0.90764	2842.89	750.569
					0.92357	2850.74	753.362
					0.93949	2858.49	756.123
					0.95541	2866.12	758.851
					0.97134	2873.66	761.548
					0.98726	2881.1	764.215
					1.00318	2888.44	766.853
					1.01911	2895.7	769.462
					1.03503	2902.86	772.044
					1.05096	2909.93	774.598
					1.06688	2916.92	777.126
					1.0828	2923.82	779.628
					1.09873	2930.65	782.105
					1.11465	2937.4	784.558
					1.13057	2944.06	786.987
					1.1465	2950.66	789.393
					1.16242	2957.18	791.776
					1.17834	2963.63	794.137
					1.19427	2970.02	796.477
					1.21019	2976.33	798.796
					1.22611	2982.58	801.093
					1.24204	2988.77	803.371
					1.25796	2994.89	805.629
					1.27389	3000.95	807.868
					1.28981	3006.95	810.088
					1.30573	3012.89	812.29
					1.32166	3018.78	814.473
					1.33758	3024.61	816.639
					1.3535	3030.38	818.788
					1.36943	3036.1	820.919
					1.38535	3041.77	823.034
					1.40127	3047.38	825.133
					1.4172	3052.95	827.216
					1.43312	3058.46	829.283
					1.44904	3063.93	831.335
					1.46497	3069.35	833.371
					1.48089	3074.73	835.393
					1.49682	3080.05	837.401
					1.51274	3085.34	839.394
					1.52866	3090.58	841.373
					1.54459	3095.77	843.339
					1.56051	3100.92	845.291
					1.57643	3106.04	847.23
					1.59236	3111.11	849.155
					1.67197	3135.88	858.597
					1.75159	3159.73	867.745
					1.83121	3182.74	876.622
					1.91083	3204.97	885.248
					1.99045	3226.49	893.641
					2.07006	3247.33	901.817
					2.14968	3267.56	909.791
					2.2293	3287.2	917.574
					2.30892	3306.29	925.179
					2.38854	3324.88	932.615
					2.46815	3342.98	939.894
					2.54777	3360.64	947.022
					2.62739	3377.86	954.009
					2.70701	3394.68	960.862
					2.78662	3411.12	967.587
					2.86624	3427.19	974.191
					2.94586	3442.92	980.679
					3.02548	3458.32	987.056
					3.1051	3473.4	993.329
					3.18471	3488.19	999.5
					3.26433	3502.69	1005.58
					3.34395	3516.92	1011.56
					3.42357	3530.88	1017.45
					3.50318	3544.6	1023.26
					3.5828	3558.07	1028.99
					3.66242	3571.32	1034.63
					3.74204	3584.34	1040.21
					3.82166	3597.15	1045.71
					3.90127	3609.75	1051.13
					3.98089	3622.15	1056.49
					4.06051	3634.36	1061.79
					4.14013	3646.39	1067.02
					4.21975	3658.24	1072.19
					4.29936	3669.92	1077.3
					4.37898	3681.43	1082.35
					4.4586	3692.78	1087.35
					4.53822	3703.98	1092.29
					4.61783	3715.02	1097.18
					4.69745	3725.92	1102.02
					4.77707	3736.68	1106.81
					4.85669	3747.3	1111.55
					4.93631	3757.78	1116.24
					5.01592	3768.14	1120.89
					5.09554	3778.37	1125.49
					5.17516	3788.47	1130.05
					5.25478	3798.46	1134.57
					5.33439	3808.33	1139.05
					5.41401	3818.09	1143.49
					5.49363	3827.74	1147.89
					5.57325	3837.28	1152.25
					5.65287	3846.72	1156.57
					5.73248	3856.05	1160.86
					5.8121	3865.29	1165.12
					5.89172	3874.43	1169.33
					5.97134	3883.48	1173.52
					6.05096	3892.43	1177.67
					6.13057	3901.29	1181.79
					6.21019	3910.07	1185.88
					6.28981	3918.76	1189.94
					6.36943	3927.36	1193.96
					6.44904	3935.89	1197.96
					6.52866	3944.33	1201.93
					6.60828	3952.69	1205.87
					6.6879	3960.98	1209.78
					6.76752	3969.19	1213.67
					6.84713	3977.33	1217.53
					6.92675	3985.4	1221.36
					7.00637	3993.4	1225.17
					7.08599	4001.32	1228.95
					7.16561	4009.18	1232.71
					7.24522	4016.98	1236.44
					7.32484	4024.7	1240.15
					7.40446	4032.37	1243.84
					7.48408	4039.97	1247.5
					7.56369	4047.51	1251.14
					7.64331	4054.99	1254.76
					7.72293	4062.41	1258.36
					7.80255	4069.77	1261.94
					7.88217	4077.07	1265.49
					7.96178	4084.32	1269.03
					8.0414	4091.52	1272.54
					8.12102	4098.65	1276.04
					8.20064	4105.74	1279.51
					8.28025	4112.78	1282.97
					8.35987	4119.76	1286.4
					8.43949	4126.69	1289.82
					8.51911	4133.57	1293.22
					8.59873	4140.41	1296.61
					8.67834	4147.2	1299.97
					8.75796	4153.93	1303.32
					8.83758	4160.63	1306.65
					8.9172	4167.27	1309.96
					8.99682	4173.88	1313.26
					9.07643	4180.43	1316.54
					9.15605	4186.95	1319.8
					9.23567	4193.42	1323.05
					9.31529	4199.85	1326.28
					9.3949	4206.24	1329.5
					9.47452	4212.58	1332.7
					9.55414	4218.89	1335.88
					9.63376	4225.16	1339.06
					9.71338	4231.39	1342.21
					9.79299	4237.57	1345.35
					9.87261	4243.73	1348.48
					9.95223	4249.84	1351.6
					10.0319	4255.92	1354.7
					10.1115	4261.96	1357.78
					10.1911	4267.96	1360.86
					10.2707	4273.93	1363.92
					10.3503	4279.86	1366.96
					10.4299	4285.76	1370
					10.5096	4291.63	1373.02
					10.5892	4297.46	1376.03
					10.6688	4303.26	1379.02
					10.7484	4309.03	1382.01
					10.828	4314.76	1384.98
					10.9076	4320.46	1387.94
					10.9873	4326.13	1390.88
					11.0669	4331.78	1393.82
					11.1465	4337.38	1396.74
					11.2261	4342.96	1399.66
					11.3057	4348.51	1402.56
					11.3854	4354.03	1405.45
					11.465	4359.53	1408.33
					11.5446	4364.99	1411.2
					11.6242	4370.42	1414.05
					11.7038	4375.83	1416.9
					11.7834	4381.21	1419.74
					11.8631	4386.56	1422.56
					11.9427	4391.88	1425.38
					12.0223	4397.18	1428.18
					12.1019	4402.45	1430.98
					12.1815	4407.7	1433.76
					12.2612	4412.92	1436.54
					12.3408	4418.11	1439.3
					12.4204	4423.28	1442.06
					12.5	4428.42	1444.81
					12.5796	4433.54	1447.54
					12.6592	4438.64	1450.27
					12.7388	4443.71	1452.99
					12.8185	4448.76	1455.7
					12.8981	4453.78	1458.4
					12.9777	4458.78	1461.09
					13.0573	4463.76	1463.77
					13.1369	4468.71	1466.45
					13.2166	4473.65	1469.11
					13.2962	4478.55	1471.77
					13.3758	4483.44	1474.42
					13.4554	4488.31	1477.06
					13.535	4493.15	1479.69
					13.6146	4497.98	1482.31
					13.6943	4502.78	1484.93
					13.7739	4507.56	1487.53
					13.8535	4512.32	1490.13
					13.9331	4517.06	1492.72
					14.0127	4521.78	1495.31
					14.0924	4526.48	1497.88
					14.172	4531.16	1500.45
					14.2516	4535.82	1503.01
					14.3312	4540.46	1505.56
					14.4108	4545.08	1508.11
					14.4904	4549.68	1510.64
					14.5701	4554.27	1513.17
					14.6497	4558.83	1515.7
					14.7293	4563.38	1518.21
					14.8089	4567.91	1520.72
					14.8885	4572.42	1523.22
					14.9681	4576.91	1525.72
					15.0478	4581.38	1528.2
					15.1274	4585.84	1530.68
					15.207	4590.27	1533.16
					15.2866	4594.7	1535.62
					15.3662	4599.1	1538.08
					15.4459	4603.49	1540.54
					15.5255	4607.86	1542.98
					15.6051	4612.21	1545.42
					15.6847	4616.55	1547.86
					15.7643	4620.87	1550.28
					15.8439	4625.17	1552.7
					15.9236	4629.46	1555.12
					16.7198	4671.48	1578.93
					17.5159	4712.04	1602.15
					18.3121	4751.24	1624.84
					19.1083	4789.19	1647.04
					19.9045	4825.99	1668.77
					20.7006	4861.71	1690.07
					21.4968	4896.42	1710.96
					22.293	4930.2	1731.47
					23.0892	4963.09	1751.62
					23.8853	4995.15	1771.44
					24.6815	5026.44	1790.94
					25.4777	5056.99	1810.13
					26.2739	5086.84	1829.04
					27.0701	5116.03	1847.67
					27.8662	5144.6	1866.05
					28.6624	5172.57	1884.18
					29.4586	5199.98	1902.07
					30.2548	5226.85	1919.74
					31.051	5253.2	1937.19
					31.8471	5279.06	1954.44
					32.6433	5304.45	1971.48
					33.4395	5329.4	1988.34
					34.2357	5353.91	2005.02
					35.0318	5378.01	2021.52
					35.828	5401.71	2037.85
					36.6242	5425.02	2054.02
					37.4204	5447.97	2070.03
					38.2166	5470.57	2085.9
					39.0127	5492.82	2101.61
					39.8089	5514.75	2117.18
					40.6051	5536.36	2132.62
					41.4013	5557.66	2147.93
					42.1975	5578.66	2163.1
					42.9936	5599.38	2178.16
					43.7898	5619.82	2193.09
					44.586	5639.99	2207.91
					45.3822	5659.9	2222.61
					46.1783	5679.56	2237.2
					46.9745	5698.98	2251.69
					47.7707	5718.15	2266.07
					48.5669	5737.1	2280.35
					49.3631	5755.81	2294.54
					50.1592	5774.32	2308.63
					50.9554	5792.61	2322.62
					51.7516	5810.69	2336.52
					52.5478	5828.57	2350.34
					53.3439	5846.26	2364.07
					54.1401	5863.75	2377.72
					54.9363	5881.06	2391.28
					55.7325	5898.19	2404.76
					56.5287	5915.14	2418.17
					57.3248	5931.92	2431.5
					58.121	5948.53	2444.75
					58.9172	5964.98	2457.93
					59.7134	5981.27	2471.04
					60.5095	5997.4	2484.08
					61.3057	6013.38	2497.05
					62.1019	6029.2	2509.96
					62.8981	6044.88	2522.8
					63.6943	6060.42	2535.58
					64.4904	6075.82	2548.29
					65.2866	6091.08	2560.94
					66.0828	6106.21	2573.53
					66.879	6121.2	2586.07
					67.6752	6136.07	2598.54
					68.4713	6150.81	2610.96
					69.2675	6165.42	2623.32
					70.0637	6179.92	2635.63
					70.8599	6194.3	2647.89
					71.656	6208.56	2660.09
					72.4522	6222.7	2672.24
					73.2484	6236.74	2684.34
					74.0446	6250.66	2696.39
					74.8408	6264.47	2708.39
					75.6369	6278.18	2720.35
					76.4331	6291.79	2732.25
					77.2293	6305.29	2744.11
					78.0255	6318.69	2755.93
					78.8217	6332	2767.7
					79.6178	6345.21	2779.42
					80.414	6358.32	2791.11
					81.2102	6371.34	2802.75
					82.0064	6384.26	2814.35
					82.8025	6397.1	2825.9
					83.5987	6409.84	2837.42
					84.3949	6422.5	2848.9
					85.1911	6435.08	2860.33
					85.9873	6447.56	2871.73
					86.7834	6459.97	2883.09
					87.5796	6472.29	2894.42
					88.3758	6484.53	2905.7
					89.172	6496.69	2916.95
					89.9681	6508.78	2928.17
					90.7643	6520.78	2939.35
					91.5605	6532.71	2950.49
					92.3567	6544.57	2961.6
					93.1529	6556.35	2972.68
					93.949	6568.06	2983.72
					94.7452	6579.69	2994.73
					95.5414	6591.26	3005.71
					96.3376	6602.76	3016.65
					97.1338	6614.18	3027.57
					97.9299	6625.54	3038.45
					98.7261	6636.84	3049.3
					99.5223	6648.06	3060.13
					100.318	6659.23	3070.92
					101.115	6670.32	3081.68
					101.911	6681.36	3092.41
					102.707	6692.33	3103.12
					103.503	6703.24	3113.8
					104.299	6714.09	3124.45
					105.096	6724.88	3135.07
					105.892	6735.61	3145.66
					106.688	6746.29	3156.23
					107.484	6756.9	3166.77
					108.28	6767.46	3177.28
					109.076	6777.96	3187.77
					109.873	6788.41	3198.23
					110.669	6798.8	3208.67
					111.465	6809.14	3219.09
					112.261	6819.42	3229.47
					113.057	6829.65	3239.84
					113.853	6839.83	3250.18
					114.65	6849.96	3260.49
					115.446	6860.03	3270.78
					116.242	6870.06	3281.05
					117.038	6880.03	3291.3
					117.834	6889.96	3301.52
					118.631	6899.84	3311.72
					119.427	6909.67	3321.9
					120.223	6919.45	3332.06
					121.019	6929.18	3342.19
					121.815	6938.87	3352.31
					122.611	6948.51	3362.4
					123.408	6958.11	3372.47
					124.204	6967.66	3382.52
					125	6977.17	3392.55
					125.796	6986.63	3402.56
					126.592	6996.05	3412.55
					127.389	7005.43	3422.51
					128.185	7014.76	3432.46
					128.981	7024.05	3442.39
					129.777	7033.3	3452.3
					130.573	7042.51	3462.2
					131.369	7051.68	3472.07
					132.166	7060.81	3481.92
					132.962	7069.89	3491.76
					133.758	7078.94	3501.57
					134.554	7087.95	3511.37
					135.35	7096.92	3521.15
					136.147	7105.85	3530.92
					136.943	7114.74	3540.66
					137.739	7123.6	3550.39
					138.535	7132.41	3560.1
					139.331	7141.19	3569.79
					140.127	7149.94	3579.47
					140.924	7158.65	3589.13
					141.72	7167.32	3598.77
					142.516	7175.95	3608.4
					143.312	7184.55	3618.01
					144.108	7193.12	3627.6
					144.904	7201.65	3637.18
					145.701	7210.15	3646.74
					146.497	7218.61	3656.29
					147.293	7227.04	3665.82
					148.089	7235.44	3675.33
					148.885	7243.8	3684.83
					149.682	7252.13	3694.32
					150.478	7260.43	3703.79
					151.274	7268.69	3713.24
					152.07	7276.93	3722.68
					152.866	7285.13	3732.11
					153.662	7293.3	3741.52
					154.459	7301.44	3750.92
					155.255	7309.55	3760.3
					156.051	7317.62	3769.67
					156.847	7325.67	3779.02
					157.643	7333.69	3788.36
					158.439	7341.68	3797.69
					159.236	7349.64	3807
					160.828	7365.47	3825.59
					162.42	7381.18	3844.12
					164.013	7396.78	3862.6
					165.605	7412.27	3881.03
					167.197	7427.65	3899.41
					168.79	7442.93	3917.74
					170.382	7458.09	3936.02
					171.975	7473.15	3954.25
					173.567	7488.11	3972.43
					175.159	7502.97	3990.57
					176.752	7517.73	4008.66
					178.344	7532.39	4026.71
					179.936	7546.96	4044.71
					181.529	7561.42	4062.67
					183.121	7575.8	4080.58
					184.713	7590.08	4098.45
					186.306	7604.27	4116.28
					187.898	7618.37	4134.07
					189.49	7632.38	4151.82
					191.083	7646.31	4169.53
					192.675	7660.15	4187.2
					194.268	7673.9	4204.83
					195.86	7687.57	4222.42
					197.452	7701.16	4239.97
					199.045	7714.66	4257.49
					200.637	7728.09	4274.97
					202.229	7741.43	4292.41
					203.822	7754.7	4309.81
					205.414	7767.89	4327.19
					207.006	7781	4344.52
					208.599	7794.04	4361.82
					210.191	7807.01	4379.09
					211.783	7819.9	4396.33
					213.376	7832.71	4413.53
					214.968	7845.46	4430.7
					216.561	7858.13	4447.83
					218.153	7870.74	4464.94
					219.745	7883.27	4482.01
					221.338	7895.74	4499.05
					222.93	7908.14	4516.06
					224.522	7920.48	4533.05
					226.115	7932.74	4550
					227.707	7944.95	4566.92
					229.299	7957.09	4583.81
					230.892	7969.16	4600.67
					232.484	7981.17	4617.51
					234.076	7993.12	4634.32
					235.669	8005.01	4651.1
					237.261	8016.84	4667.85
					238.853	8028.61	4684.57
					240.446	8040.31	4701.27
					242.038	8051.96	4717.94
					243.631	8063.55	4734.59
					245.223	8075.09	4751.21
					246.815	8086.56	4767.8
					248.408	8097.98	4784.37
					250	8109.35	4800.92
					251.592	8120.66	4817.44
					253.185	8131.91	4833.93
					254.777	8143.11	4850.4
					256.369	8154.26	4866.85
					257.962	8165.36	4883.27
					259.554	8176.4	4899.67
					261.147	8187.39	4916.05
					262.739	8198.33	4932.4
					264.331	8209.22	4948.73
					265.924	8220.06	4965.04
					267.516	8230.85	4981.33
					269.108	8241.59	4997.59
					270.701	8252.28	5013.83
					272.293	8262.92	5030.06
					273.885	8273.51	5046.26
					275.478	8284.06	5062.44
					277.07	8294.56	5078.59
					278.662	8305.01	5094.73
					280.255	8315.42	5110.85
					281.847	8325.78	5126.95
					283.439	8336.1	5143.03
					285.032	8346.37	5159.08
					286.624	8356.6	5175.12
					288.217	8366.78	5191.14
					289.809	8376.92	5207.14
					291.401	8387.02	5223.12
					292.994	8397.07	5239.08
					294.586	8407.09	5255.03
					296.178	8417.06	5270.95
					297.771	8426.98	5286.86
					299.363	8436.87	5302.75
					300.955	8446.72	5318.62
					302.548	8456.52	5334.47
					304.14	8466.29	5350.31
					305.732	8476.01	5366.13
					307.325	8485.7	5381.93
					308.917	8495.34	5397.71
					310.51	8504.95	5413.48
					312.102	8514.52	5429.23
					313.694	8524.05	5444.96
					315.287	8533.54	5460.68
					316.879	8543	5476.38
					318.471	8552.42	5492.07
					320.064	8561.8	5507.74
					321.656	8571.14	5523.39
					323.248	8580.45	5539.03
					324.841	8589.72	5554.65
					326.433	8598.96	5570.26
					328.025	8608.16	5585.85
					329.618	8617.33	5601.43
					331.21	8626.46	5616.99
					332.803	8635.55	5632.53
					334.395	8644.61	5648.07
					335.987	8653.64	5663.58
					337.58	8662.63	5679.09
					339.172	8671.59	5694.58
					340.764	8680.52	5710.05
					342.357	8689.41	5725.51
					343.949	8698.27	5740.96
					345.541	8707.1	5756.39
					347.134	8715.9	5771.81
					348.726	8724.66	5787.21
					350.318	8733.39	5802.61
					351.911	8742.09	5817.99
					353.503	8750.76	5833.35
					355.096	8759.4	5848.7
					356.688	8768.01	5864.04
					358.28	8776.58	5879.37
					359.873	8785.13	5894.68
					361.465	8793.64	5909.98
					363.057	8802.13	5925.27
					364.65	8810.58	5940.55
					366.242	8819.01	5955.81
					367.834	8827.41	5971.06
					369.427	8835.77	5986.3
					371.019	8844.11	6001.53
					372.611	8852.42	6016.74
					374.204	8860.7	6031.94
					375.796	8868.95	6047.13
					377.389	8877.18	6062.31
					378.981	8885.37	6077.48
					380.573	8893.54	6092.64
					382.166	8901.68	6107.78
					383.758	8909.8	6122.92
					385.35	8917.88	6138.04
					386.943	8925.94	6153.15
					388.535	8933.97	6168.25
					390.127	8941.98	6183.34
					391.72	8949.96	6198.42
					393.312	8957.91	6213.48
					394.904	8965.84	6228.54
					396.497	8973.74	6243.59
					398.089	8981.61	6258.62
					399.682	8989.46	6273.65
					401.274	8997.29	6288.66
					402.866	9005.08	6303.67
					404.459	9012.86	6318.66
					406.051	9020.6	6333.64
					407.643	9028.33	6348.62
					409.236	9036.03	6363.58
					410.828	9043.7	6378.53
					412.42	9051.35	6393.48
					414.013	9058.98	6408.41
					415.605	9066.58	6423.34
					417.197	9074.15	6438.25
					418.79	9081.71	6453.16
					420.382	9089.24	6468.05
					421.975	9096.74	6482.94
					423.567	9104.23	6497.82
					425.159	9111.69	6512.68
					426.752	9119.13	6527.54
					428.344	9126.54	6542.39
					429.936	9133.93	6557.23
					431.529	9141.3	6572.06
					433.121	9148.65	6586.88
					434.713	9155.97	6601.7
					436.306	9163.27	6616.5
					437.898	9170.55	6631.3
					439.49	9177.81	6646.09
					441.083	9185.05	6660.86
					442.675	9192.26	6675.63
					444.268	9199.45	6690.39
					445.86	9206.62	6705.15
					447.452	9213.77	6719.89
					449.045	9220.9	6734.63
					450.637	9228.01	6749.36
					452.229	9235.1	6764.08
					453.822	9242.16	6778.79
					455.414	9249.21	6793.49
					457.006	9256.23	6808.19
					458.599	9263.24	6822.87
					460.191	9270.22	6837.55
					461.783	9277.18	6852.22
					463.376	9284.13	6866.89
					464.968	9291.05	6881.54
					466.561	9297.95	6896.19
					468.153	9304.84	6910.83
					469.745	9311.7	6925.47
					471.338	9318.54	6940.09
					472.93	9325.37	6954.71
					474.522	9332.17	6969.32
					476.115	9338.96	6983.92
					477.707	9345.73	6998.52
					479.299	9352.48	7013.11
					480.892	9359.2	7027.69
					482.484	9365.91	7042.26
					484.076	9372.61	7056.83
					485.669	9379.28	7071.39
					487.261	9385.93	7085.94
					488.853	9392.57	7100.48
					490.446	9399.19	7115.02
					492.038	9405.79	7129.55
					493.631	9412.37	7144.08
					495.223	9418.93	7158.6
					496.815	9425.47	7173.11
					498.408	9432	7187.61
					500	9438.51	7202.11
					501.592	9445	7216.6
					503.185	9451.48	7231.09
					504.777	9457.93	7245.56
					506.369	9464.37	7260.03
					507.962	9470.79	7274.5
					509.554	9477.2	7288.96
					511.147	9483.59	7303.41
					512.739	9489.96	7317.85
					514.331	9496.31	7332.29
					515.924	9502.65	7346.73
					517.516	9508.97	7361.15
					519.108	9515.27	7375.57
					520.701	9521.56	7389.99
					522.293	9527.83	7404.4
					523.885	9534.08	7418.8
					525.478	9540.32	7433.19
					527.07	9546.54	7447.58
					528.662	9552.74	7461.97
					530.255	9558.93	7476.35
					531.847	9565.1	7490.72
					533.439	9571.26	7505.08
					535.032	9577.4	7519.44
					536.624	9583.52	7533.8
					538.217	9589.63	7548.15
					539.809	9595.72	7562.49
					541.401	9601.8	7576.83
					542.994	9607.86	7591.16
					544.586	9613.91	7605.49
					546.178	9619.94	7619.81
					547.771	9625.96	7634.12
					549.363	9631.96	7648.43
					550.955	9637.94	7662.74
					552.548	9643.91	7677.04
					554.14	9649.87	7691.33
					555.732	9655.81	7705.62
					557.325	9661.73	7719.9
					558.917	9667.64	7734.18
					560.51	9673.54	7748.45
					562.102	9679.42	7762.72
					563.694	9685.29	7776.98
					565.287	9691.14	7791.23
					566.879	9696.98	7805.48
					568.471	9702.8	7819.73
					570.064	9708.61	7833.97
					571.656	9714.4	7848.21
					573.248	9720.18	7862.44
					574.841	9725.95	7876.66
					576.433	9731.7	7890.89
					578.025	9737.44	7905.1
					579.618	9743.16	7919.31
					581.21	9748.87	7933.52
					582.803	9754.57	7947.72
					584.395	9760.25	7961.92
					585.987	9765.92	7976.11
					587.58	9771.58	7990.3
					589.172	9777.22	8004.48
					590.764	9782.85	8018.65
					592.357	9788.46	8032.83
					593.949	9794.06	8047
					595.541	9799.65	8061.16
					597.134	9805.23	8075.32
					598.726	9810.79	8089.47
					600.318	9816.33	8103.62
					601.911	9821.87	8117.77
					603.503	9827.39	8131.91
					605.096	9832.9	8146.04
					606.688	9838.4	8160.18
					608.28	9843.88	8174.3
					609.873	9849.35	8188.43
					611.465	9854.81	8202.55
					613.057	9860.25	8216.66
					614.65	9865.68	8230.77
					616.242	9871.1	8244.88
					617.834	9876.51	8258.98
					619.427	9881.9	8273.07
					621.019	9887.29	8287.17
					622.611	9892.66	8301.26
					624.204	9898.01	8315.34
					625.796	9903.36	8329.42
					627.389	9908.69	8343.5
					628.981	9914.01	8357.57
					630.573	9919.32	8371.64
					632.166	9924.61	8385.7
					633.758	9929.9	8399.76
					635.35	9935.17	8413.82
					636.943	9940.43	8427.87
					638.535	9945.68	8441.92
					640.127	9950.91	8455.96
					641.72	9956.14	8470
					643.312	9961.35	8484.04
					644.904	9966.55	8498.07
					646.497	9971.74	8512.1
					648.089	9976.92	8526.12
					649.682	9982.08	8540.14
					651.274	9987.24	8554.16
					652.866	9992.38	8568.17
					654.459	9997.51	8582.18
					656.051	10002.6	8596.19
					657.643	10007.7	8610.19
					659.236	10012.8	8624.19
					660.828	10017.9	8638.18
					662.42	10023	8652.18
					664.013	10028.1	8666.16
					665.605	10033.1	8680.15
					667.197	10038.2	8694.13
					668.79	10043.2	8708.1
					670.382	10048.2	8722.08
					671.975	10053.2	8736.05
					673.567	10058.2	8750.01
					675.159	10063.2	8763.97
					676.752	10068.2	8777.93
					678.344	10073.1	8791.89
					679.936	10078.1	8805.84
					681.529	10083	8819.79
					683.121	10088	8833.74
					684.713	10092.9	8847.68
					686.306	10097.8	8861.62
					687.898	10102.7	8875.55
					689.49	10107.6	8889.48
					691.083	10112.5	8903.41
					692.675	10117.4	8917.34
					694.268	10122.2	8931.26
					695.86	10127.1	8945.18
					697.452	10131.9	8959.09
					699.045	10136.7	8973
					700.637	10141.5	8986.91
					702.229	10146.4	9000.82
					703.822	10151.2	9014.72
					705.414	10155.9	9028.62
					707.006	10160.7	9042.52
					708.599	10165.5	9056.41
					710.191	10170.2	9070.3
					711.783	10175	9084.19
					713.376	10179.7	9098.07
					714.968	10184.5	9111.95
					716.561	10189.2	9125.83
					718.153	10193.9	9139.71
					719.745	10198.6	9153.58
					721.338	10203.3	9167.45
					722.93	10208	9181.31
					724.522	10212.6	9195.18
					726.115	10217.3	9209.04
					727.707	10221.9	9222.89
					729.299	10226.6	9236.75
					730.892	10231.2	9250.6
					732.484	10235.8	9264.45
					734.076	10240.4	9278.29
					735.669	10245	9292.13
					737.261	10249.6	9305.97
					738.854	10254.2	9319.81
					740.446	10258.8	9333.64
					742.038	10263.4	9347.48
					743.631	10267.9	9361.3
					745.223	10272.5	9375.13
					746.815	10277	9388.95
					748.408	10281.5	9402.77
					750	10286	9416.59
					751.592	10290.6	9430.41
					753.185	10295.1	9444.22
					754.777	10299.5	9458.03
					756.369	10304	9471.83
					757.962	10308.5	9485.64
					759.554	10313	9499.44
					761.146	10317.4	9513.24
					762.739	10321.9	9527.03
					764.331	10326.3	9540.83
					765.924	10330.7	9554.62
					767.516	10335.2	9568.41
					769.108	10339.6	9582.19
					770.701	10344	9595.98
					772.293	10348.4	9609.76
					773.885	10352.8	9623.53
					775.478	10357.1	9637.31
					777.07	10361.5	9651.08
					778.662	10365.9	9664.85
					780.255	10370.2	9678.62
					781.847	10374.6	9692.39
					783.439	10378.9	9706.15
					785.032	10383.2	9719.91
					786.624	10387.5	9733.67
					788.217	10391.8	9747.43
					789.809	10396.1	9761.18
					791.401	10400.4	9774.93
					792.994	10404.7	9788.68
					794.586	10409	9802.43
					796.178	10413.3	9816.17
					797.771	10417.5	9829.91
					799.363	10421.8	9843.65
					800.955	10426	9857.39
					802.548	10430.2	9871.12
					804.14	10434.5	9884.86
					805.732	10438.7	9898.59
					807.325	10442.9	9912.31
					808.917	10447.1	9926.04
					810.51	10451.3	9939.76
					812.102	10455.5	9953.48
					813.694	10459.7	9967.2
					815.287	10463.8	9980.92
					816.879	10468	9994.63
					818.471	10472.1	10008.3
					820.064	10476.3	10022.1
					821.656	10480.4	10035.8
					823.248	10484.6	10049.5
					824.841	10488.7	10063.2
					826.433	10492.8	10076.9
					828.025	10496.9	10090.6
					829.618	10501	10104.3
					831.21	10505.1	10118
					832.803	10509.2	10131.7
					834.395	10513.3	10145.4
					835.987	10517.3	10159
					837.58	10521.4	10172.7
					839.172	10525.4	10186.4
					840.764	10529.5	10200.1
					842.357	10533.5	10213.8
					843.949	10537.5	10227.5
					845.541	10541.6	10241.1
					847.134	10545.6	10254.8
					848.726	10549.6	10268.5
					850.318	10553.6	10282.1
					851.911	10557.6	10295.8
					853.503	10561.6	10309.5
					855.096	10565.6	10323.1
					856.688	10569.5	10336.8
					858.28	10573.5	10350.5
					859.873	10577.4	10364.1
					861.465	10581.4	10377.8
					863.057	10585.3	10391.4
					864.65	10589.3	10405.1
					866.242	10593.2	10418.7
					867.834	10597.1	10432.4
					869.427	10601	10446
					871.019	10604.9	10459.7
					872.611	10608.8	10473.3
					874.204	10612.7	10487
					875.796	10616.6	10500.6
					877.389	10620.5	10514.3
					878.981	10624.4	10527.9
					880.573	10628.2	10541.5
					882.166	10632.1	10555.2
					883.758	10635.9	10568.8
					885.35	10639.8	10582.4
					886.943	10643.6	10596
					888.535	10647.4	10609.7
					890.127	10651.3	10623.3
					891.72	10655.1	10636.9
					893.312	10658.9	10650.5
					894.904	10662.7	10664.2
					896.497	10666.5	10677.8
					898.089	10670.3	10691.4
					899.682	10674.1	10705
					901.274	10677.8	10718.6
					902.866	10681.6	10732.2
					904.459	10685.4	10745.8
					906.051	10689.1	10759.4
					907.643	10692.9	10773
					909.236	10696.6	10786.6
					910.828	10700.3	10800.2
					912.42	10704.1	10813.8
					914.013	10707.8	10827.4
					915.605	10711.5	10841
					917.197	10715.2	10854.6
					918.79	10718.9	10868.2
					920.382	10722.6	10881.8
					921.975	10726.3	10895.4
					923.567	10730	10909
					925.159	10733.6	10922.6
					926.752	10737.3	10936.2
					928.344	10741	10949.8
					929.936	10744.6	10963.3
					931.529	10748.3	10976.9
					933.121	10751.9	10990.5
					934.713	10755.6	11004.1
					936.306	10759.2	11017.7
					937.898	10762.8	11031.2
					939.49	10766.4	11044.8
					941.083	10770	11058.4
					942.675	10773.7	11071.9
					944.268	10777.3	11085.5
					945.86	10780.8	11099.1
					947.452	10784.4	11112.6
					949.045	10788	11126.2
					950.637	10791.6	11139.8
					952.229	10795.2	11153.3
					953.822	10798.7	11166.9
					955.414	10802.3	11180.5
					957.006	10805.8	11194
					958.599	10809.4	11207.6
					960.191	10812.9	11221.1
					961.783	10816.4	11234.7
					963.376	10820	11248.2
					964.968	10823.5	11261.8
					966.561	10827	11275.3
					968.153	10830.5	11288.9
					969.745	10834	11302.4
					971.338	10837.5	11316
					972.93	10841	11329.5
					974.522	10844.5	11343
					976.115	10848	11356.6
					977.707	10851.4	11370.1
					979.299	10854.9	11383.7
					980.892	10858.4	11397.2
					982.484	10861.8	11410.7
					984.076	10865.3	11424.3
					985.669	10868.7	11437.8
					987.261	10872.1	11451.3
					988.854	10875.6	11464.9
					990.446	10879	11478.4
					992.038	10882.4	11491.9
					993.631	10885.8	11505.4
					995.223	10889.2	11519
					996.815	10892.6	11532.5
					998.408	10896	11546
					1000	10899.4	11559.5
					1001.59	10902.8	11573
					1003.18	10906.2	11586.6
					1004.78	10909.6	11600.1
					1006.37	10912.9	11613.6
					1007.96	10916.3	11627.1
					1009.55	10919.7	11640.6
					1011.15	10923	11654.1
					1012.74	10926.4	11667.6
					1014.33	10929.7	11681.2
					1015.92	10933	11694.7
					1017.52	10936.4	11708.2
					1019.11	10939.7	11721.7
					1020.7	10943	11735.2
					1022.29	10946.3	11748.7
					1023.89	10949.6	11762.2
					1025.48	10952.9	11775.7
					1027.07	10956.2	11789.2
					1028.66	10959.5	11802.7
					1030.25	10962.8	11816.2
					1031.85	10966.1	11829.7
					1033.44	10969.4	11843.2
					1035.03	10972.6	11856.7
					1036.62	10975.9	11870.2
					1038.22	10979.2	11883.7
					1039.81	10982.4	11897.1
					1041.4	10985.7	11910.6
					1042.99	10988.9	11924.1
					1044.59	10992.1	11937.6
					1046.18	10995.4	11951.1
					1047.77	10998.6	11964.6
					1049.36	11001.8	11978.1
					1050.96	11005	11991.5
					1052.55	11008.2	12005
					1054.14	11011.5	12018.5
					1055.73	11014.7	12032
					1057.32	11017.9	12045.5
					1058.92	11021	12058.9
					1060.51	11024.2	12072.4
					1062.1	11027.4	12085.9
					1063.69	11030.6	12099.4
					1065.29	11033.8	12112.8
					1066.88	11036.9	12126.3
					1068.47	11040.1	12139.8
					1070.06	11043.2	12153.3
					1071.66	11046.4	12166.7
					1073.25	11049.5	12180.2
					1074.84	11052.7	12193.7
					1076.43	11055.8	12207.1
					1078.03	11058.9	12220.6
					1079.62	11062.1	12234.1
					1081.21	11065.2	12247.5
					1082.8	11068.3	12261
					1084.39	11071.4	12274.4
					1085.99	11074.5	12287.9
					1087.58	11077.6	12301.4
					1089.17	11080.7	12314.8
					1090.76	11083.8	12328.3
					1092.36	11086.9	12341.7
					1093.95	11090	12355.2
					1095.54	11093	12368.6
					1097.13	11096.1	12382.1
					1098.73	11099.2	12395.6
					1100.32	11102.2	12409
					1101.91	11105.3	12422.5
					1103.5	11108.4	12435.9
					1105.1	11111.4	12449.4
					1106.69	11114.4	12462.8
					1108.28	11117.5	12476.3
					1109.87	11120.5	12489.7
					1111.46	11123.5	12503.1
					1113.06	11126.6	12516.6
					1114.65	11129.6	12530
					1116.24	11132.6	12543.5
					1117.83	11135.6	12556.9
					1119.43	11138.6	12570.4
					1121.02	11141.6	12583.8
					1122.61	11144.6	12597.2
					1124.2	11147.6	12610.7
					1125.8	11150.6	12624.1
					1127.39	11153.6	12637.5
					1128.98	11156.5	12651
					1130.57	11159.5	12664.4
					1132.17	11162.5	12677.8
					1133.76	11165.4	12691.3
					1135.35	11168.4	12704.7
					1136.94	11171.4	12718.1
					1138.54	11174.3	12731.6
					1140.13	11177.3	12745
					1141.72	11180.2	12758.4
					1143.31	11183.1	12771.9
					1144.9	11186.1	12785.3
					1146.5	11189	12798.7
					1148.09	11191.9	12812.1
					1149.68	11194.8	12825.6
					1151.27	11197.7	12839
					1152.87	11200.6	12852.4
					1154.46	11203.6	12865.8
					1156.05	11206.4	12879.3
					1157.64	11209.3	12892.7
					1159.24	11212.2	12906.1
					1160.83	11215.1	12919.5
					1162.42	11218	12932.9
					1164.01	11220.9	12946.4
					1165.61	11223.8	12959.8
					1167.2	11226.6	12973.2
					1168.79	11229.5	12986.6
					1170.38	11232.3	13000
					1171.97	11235.2	13013.4
					1173.57	11238.1	13026.8
					1175.16	11240.9	13040.3
					1176.75	11243.7	13053.7
					1178.34	11246.6	13067.1
					1179.94	11249.4	13080.5
					1181.53	11252.2	13093.9
					1183.12	11255.1	13107.3
					1184.71	11257.9	13120.7
					1186.31	11260.7	13134.1
					1187.9	11263.5	13147.5
					1189.49	11266.3	13160.9
					1191.08	11269.1	13174.3
					1192.68	11271.9	13187.7
					1194.27	11274.7	13201.1
					1195.86	11277.5	13214.5
					1197.45	11280.3	13227.9
					1199.04	11283.1	13241.3
					1200.64	11285.9	13254.7
					1202.23	11288.6	13268.1
					1203.82	11291.4	13281.5
					1205.41	11294.2	13294.9
					1207.01	11296.9	13308.3
					1208.6	11299.7	13321.7
					1210.19	11302.5	13335.1
					1211.78	11305.2	13348.5
					1213.38	11308	13361.9
					1214.97	11310.7	13375.3
					1216.56	11313.4	13388.7
					1218.15	11316.2	13402.1
					1219.75	11318.9	13415.5
					1221.34	11321.6	13428.9
					1222.93	11324.3	13442.3
					1224.52	11327.1	13455.7
					1226.11	11329.8	13469.1
					1227.71	11332.5	13482.5
					1229.3	11335.2	13495.8
					1230.89	11337.9	13509.2
					1232.48	11340.6	13522.6
					1234.08	11343.3	13536
					1235.67	11346	13549.4
					1237.26	11348.7	13562.8
					1238.85	11351.3	13576.2
					1240.45	11354	13589.6
					1242.04	11356.7	13602.9
					1243.63	11359.4	13616.3
					1245.22	11362	13629.7
					1246.82	11364.7	13643.1
					1248.41	11367.4	13656.5
					1250	11370	13669.8
					1251.59	11372.7	13683.2
					1253.18	11375.3	13696.6
					1254.78	11377.9	13710
					1256.37	11380.6	13723.4
					1257.96	11383.2	13736.7
					1259.55	11385.9	13750.1
					1261.15	11388.5	13763.5
					1262.74	11391.1	13776.9
					1264.33	11393.7	13790.2
					1265.92	11396.3	13803.6
					1267.52	11399	13817
					1269.11	11401.6	13830.4
					1270.7	11404.2	13843.7
					1272.29	11406.8	13857.1
					1273.89	11409.4	13870.5
					1275.48	11412	13883.9
					1277.07	11414.5	13897.2
					1278.66	11417.1	13910.6
					1280.25	11419.7	13924
					1281.85	11422.3	13937.3
					1283.44	11424.9	13950.7
					1285.03	11427.4	13964.1
					1286.62	11430	13977.5
					1288.22	11432.6	13990.8
					1289.81	11435.1	14004.2
					1291.4	11437.7	14017.6
					1292.99	11440.2	14030.9
					1294.59	11442.8	14044.3
					1296.18	11445.3	14057.7
					1297.77	11447.9	14071
					1299.36	11450.4	14084.4
					1300.96	11452.9	14097.7
					1302.55	11455.5	14111.1
					1304.14	11458	14124.5
					1305.73	11460.5	14137.8
					1307.32	11463	14151.2
					1308.92	11465.6	14164.6
					1310.51	11468.1	14177.9
					1312.1	11470.6	14191.3
					1313.69	11473.1	14204.6
					1315.29	11475.6	14218
					1316.88	11478.1	14231.4
					1318.47	11480.6	14244.7
					1320.06	11483.1	14258.1
					1321.66	11485.6	14271.4
					1323.25	11488	14284.8
					1324.84	11490.5	14298.1
					1326.43	11493	14311.5
					1328.03	11495.5	14324.8
					1329.62	11497.9	14338.2
					1331.21	11500.4	14351.6
					1332.8	11502.9	14364.9
					1334.39	11505.3	14378.3
					1335.99	11507.8	14391.6
					1337.58	11510.2	14405
					1339.17	11512.7	14418.3
					1340.76	11515.1	14431.7
					1342.36	11517.6	14445
					1343.95	11520	14458.4
					1345.54	11522.5	14471.7
					1347.13	11524.9	14485.1
					1348.73	11527.3	14498.4
					1350.32	11529.7	14511.8
					1351.91	11532.2	14525.1
					1353.5	11534.6	14538.5
					1355.1	11537	14551.8
					1356.69	11539.4	14565.2
					1358.28	11541.8	14578.5
					1359.87	11544.2	14591.9
					1361.46	11546.6	14605.2
					1363.06	11549	14618.6
					1364.65	11551.4	14631.9
					1366.24	11553.8	14645.2
					1367.83	11556.2	14658.6
					1369.43	11558.6	14671.9
					1371.02	11561	14685.3
					1372.61	11563.3	14698.6
					1374.2	11565.7	14712
					1375.8	11568.1	14725.3
					1377.39	11570.5	14738.7
					1378.98	11572.8	14752
					1380.57	11575.2	14765.3
					1382.17	11577.5	14778.7
					1383.76	11579.9	14792
					1385.35	11582.2	14805.4
					1386.94	11584.6	14818.7
					1388.54	11586.9	14832
					1390.13	11589.3	14845.4
					1391.72	11591.6	14858.7
					1393.31	11594	14872.1
					1394.9	11596.3	14885.4
					1396.5	11598.6	14898.7
					1398.09	11600.9	14912.1
					1399.68	11603.3	14925.4
					1401.27	11605.6	14938.7
					1402.87	11607.9	14952.1
					1404.46	11610.2	14965.4
					1406.05	11612.5	14978.8
					1407.64	11614.8	14992.1
					1409.24	11617.1	15005.4
					1410.83	11619.4	15018.8
					1412.42	11621.7	15032.1
					1414.01	11624	15045.4
					1415.61	11626.3	15058.8
					1417.2	11628.6	15072.1
					1418.79	11630.9	15085.4
					1420.38	11633.2	15098.8
					1421.97	11635.5	15112.1
					1423.57	11637.7	15125.4
					1425.16	11640	15138.8
					1426.75	11642.3	15152.1
					1428.34	11644.5	15165.4
					1429.94	11646.8	15178.8
					1431.53	11649.1	15192.1
					1433.12	11651.3	15205.4
					1434.71	11653.6	15218.7
					1436.31	11655.8	15232.1
					1437.9	11658.1	15245.4
					1439.49	11660.3	15258.7
					1441.08	11662.6	15272.1
					1442.68	11664.8	15285.4
					1444.27	11667	15298.7
					1445.86	11669.3	15312
					1447.45	11671.5	15325.4
					1449.04	11673.7	15338.7
					1450.64	11675.9	15352
					1452.23	11678.2	15365.4
					1453.82	11680.4	15378.7
					1455.41	11682.6	15392
					1457.01	11684.8	15405.3
					1458.6	11687	15418.7
					1460.19	11689.2	15432
					1461.78	11691.4	15445.3
					1463.38	11693.6	15458.6
					1464.97	11695.8	15472
					1466.56	11698	15485.3
					1468.15	11700.2	15498.6
					1469.75	11702.4	15511.9
					1471.34	11704.6	15525.3
					1472.93	11706.8	15538.6
					1474.52	11708.9	15551.9
					1476.11	11711.1	15565.2
					1477.71	11713.3	15578.5
					1479.3	11715.5	15591.9
					1480.89	11717.6	15605.2
					1482.48	11719.8	15618.5
					1484.08	11722	15631.8
					1485.67	11724.1	15645.2
					1487.26	11726.3	15658.5
					1488.85	11728.4	15671.8
					1490.45	11730.6	15685.1
					1492.04	11732.7	15698.4
					1493.63	11734.9	15711.8
					1495.22	11737	15725.1
					1496.82	11739.1	15738.4
					1498.41	11741.3	15751.7
					1500	11743.4	15765
					1501.59	11745.5	15778.4
					1503.18	11747.7	15791.7
					1504.78	11749.8	15805
					1506.37	11751.9	15818.3
					1507.96	11754	15831.6
					1509.55	11756.1	15844.9
					1511.15	11758.3	15858.3
					1512.74	11760.4	15871.6
					1514.33	11762.5	15884.9
					1515.92	11764.6	15898.2
					1517.52	11766.7	15911.5
					1519.11	11768.8	15924.8
					1520.7	11770.9	15938.2
					1522.29	11773	15951.5
					1523.89	11775.1	15964.8
					1525.48	11777.2	15978.1
					1527.07	11779.2	15991.4
					1528.66	11781.3	16004.7
					1530.25	11783.4	16018.1
					1531.85	11785.5	16031.4
					1533.44	11787.6	16044.7
					1535.03	11789.6	16058
					1536.62	11791.7	16071.3
					1538.22	11793.8	16084.6
					1539.81	11795.8	16097.9
					1541.4	11797.9	16111.2
					1542.99	11800	16124.6
					1544.59	11802	16137.9
					1546.18	11804.1	16151.2
					1547.77	11806.1	16164.5
					1549.36	11808.2	16177.8
					1550.96	11810.2	16191.1
					1552.55	11812.2	16204.4
					1554.14	11814.3	16217.7
					1555.73	11816.3	16231.1
					1557.32	11818.4	16244.4
					1558.92	11820.4	16257.7
					1560.51	11822.4	16271
					1562.1	11824.4	16284.3
					1563.69	11826.5	16297.6
					1565.29	11828.5	16310.9
					1566.88	11830.5	16324.2
					1568.47	11832.5	16337.5
					1570.06	11834.5	16350.9
					1571.66	11836.5	16364.2
					1573.25	11838.6	16377.5
					1574.84	11840.6	16390.8
					1576.43	11842.6	16404.1
					1578.03	11844.6	16417.4
					1579.62	11846.6	16430.7
					1581.21	11848.6	16444
					1582.8	11850.5	16457.3
					1584.39	11852.5	16470.6
					1585.99	11854.5	16484
					1587.58	11856.5	16497.3
					1589.17	11858.5	16510.6
					1590.76	11860.5	16523.9
					1592.36	11862.5	16537.2

## Sheet: Figure4c
	2*pi*f	G'	G''	2*pi*f	G'	G''
	0.00914	228.223	91.6544	0.00318	212.639	67.6973
	0.03011	294.995	126.797	0.00478	229.974	74.4833
	0.08944	393.732	169.903	0.00637	243.303	79.7828
	0.30245	506.214	235.049	0.00796	254.28	84.1987
	0.75322	661.353	306.678	0.00955	263.691	88.02
	4.23303	1008.95	530.431	0.01115	271.974	91.4098
	9.11684	1249.54	706.887	0.01274	279.401	94.4702
	28.2214	1749.98	1196.6	0.01433	286.154	97.2695
	101.531	2237.92	2136.23	0.01592	292.36	99.8561
	295.321	2786.42	3713.39	0.01592	292.36	99.8561
	972.382	4680.35	9820.97	0.03185	337.452	119.032
				0.04777	367.678	132.248
				0.06369	391.092	142.678
				0.07962	410.483	151.44
				0.09554	427.182	159.074
				0.11146	441.935	165.886
				0.12739	455.208	172.069
				0.14331	467.31	177.75
				0.15924	478.462	183.023
				0.17516	488.824	187.955
				0.19108	498.518	192.596
				0.20701	507.638	196.987
				0.22293	516.259	201.16
				0.23885	524.442	205.141
				0.25478	532.237	208.95
				0.2707	539.685	212.606
				0.28662	546.821	216.124
				0.30255	553.675	219.517
				0.31847	560.272	222.795
				0.33439	566.634	225.968
				0.35032	572.78	229.044
				0.36624	578.727	232.032
				0.38217	584.49	234.936
				0.39809	590.082	237.763
				0.41401	595.514	240.519
				0.42994	600.798	243.207
				0.44586	605.943	245.832
				0.46178	610.956	248.397
				0.47771	615.847	250.907
				0.49363	620.621	253.364
				0.50955	625.286	255.77
				0.52548	629.848	258.13
				0.5414	634.311	260.444
				0.55732	638.681	262.716
				0.57325	642.962	264.947
				0.58917	647.158	267.139
				0.6051	651.274	269.294
				0.62102	655.313	271.413
				0.63694	659.279	273.499
				0.65287	663.174	275.552
				0.66879	667.001	277.574
				0.68471	670.764	279.565
				0.70064	674.465	281.529
				0.71656	678.106	283.464
				0.73248	681.69	285.373
				0.74841	685.219	287.255
				0.76433	688.694	289.114
				0.78025	692.118	290.948
				0.79618	695.493	292.759
				0.8121	698.819	294.548
				0.82803	702.1	296.315
				0.84395	705.336	298.061
				0.85987	708.529	299.787
				0.8758	711.679	301.493
				0.89172	714.79	303.181
				0.90764	717.861	304.85
				0.92357	720.894	306.5
				0.93949	723.89	308.134
				0.95541	726.85	309.75
				0.97134	729.775	311.351
				0.98726	732.666	312.935
				1.00318	735.525	314.503
				1.01911	738.351	316.056
				1.03503	741.146	317.595
				1.05096	743.911	319.119
				1.06688	746.646	320.629
				1.0828	749.353	322.126
				1.09873	752.031	323.609
				1.11465	754.682	325.079
				1.13057	757.306	326.537
				1.1465	759.905	327.982
				1.16242	762.477	329.415
				1.17834	765.025	330.836
				1.19427	767.549	332.245
				1.21019	770.049	333.643
				1.22611	772.526	335.03
				1.24204	774.98	336.407
				1.25796	777.412	337.772
				1.27389	779.822	339.128
				1.28981	782.212	340.473
				1.30573	784.58	341.808
				1.32166	786.928	343.133
				1.33758	789.256	344.449
				1.3535	791.565	345.756
				1.36943	793.855	347.053
				1.38535	796.126	348.341
				1.40127	798.378	349.621
				1.4172	800.613	350.892
				1.43312	802.83	352.154
				1.44904	805.029	353.408
				1.46497	807.212	354.654
				1.48089	809.378	355.892
				1.49682	811.527	357.121
				1.51274	813.661	358.344
				1.52866	815.779	359.558
				1.54459	817.881	360.765
				1.56051	819.968	361.965
				1.57643	822.041	363.157
				1.59236	824.098	364.342
				1.67197	834.174	370.166
				1.75159	843.918	375.828
				1.83121	853.356	381.341
				1.91083	862.511	386.715
				1.99045	871.401	391.96
				2.07006	880.046	397.084
				2.14968	888.462	402.095
				2.2293	896.662	407
				2.30892	904.66	411.805
				2.38854	912.467	416.516
				2.46815	920.096	421.138
				2.54777	927.554	425.675
				2.62739	934.852	430.133
				2.70701	941.997	434.514
				2.78662	948.998	438.823
				2.86624	955.861	443.063
				2.94586	962.593	447.237
				3.02548	969.199	451.349
				3.1051	975.686	455.4
				3.18471	982.058	459.393
				3.26433	988.321	463.332
				3.34395	994.48	467.217
				3.42357	1000.54	471.051
				3.50318	1006.5	474.837
				3.5828	1012.36	478.575
				3.66242	1018.14	482.267
				3.74204	1023.83	485.916
				3.82166	1029.44	489.523
				3.90127	1034.97	493.088
				3.98089	1040.42	496.614
				4.06051	1045.8	500.102
				4.14013	1051.1	503.553
				4.21975	1056.34	506.968
				4.29936	1061.51	510.349
				4.37898	1066.61	513.696
				4.4586	1071.64	517.01
				4.53822	1076.62	520.293
				4.61783	1081.54	523.544
				4.69745	1086.4	526.766
				4.77707	1091.2	529.959
				4.85669	1095.95	533.124
				4.93631	1100.64	536.261
				5.01592	1105.28	539.371
				5.09554	1109.88	542.455
				5.17516	1114.42	545.514
				5.25478	1118.92	548.548
				5.33439	1123.36	551.558
				5.41401	1127.77	554.545
				5.49363	1132.13	557.508
				5.57325	1136.45	560.449
				5.65287	1140.72	563.368
				5.73248	1144.95	566.266
				5.8121	1149.15	569.142
				5.89172	1153.3	571.999
				5.97134	1157.42	574.835
				6.05096	1161.5	577.652
				6.13057	1165.54	580.449
				6.21019	1169.55	583.228
				6.28981	1173.52	585.988
				6.36943	1177.45	588.731
				6.44904	1181.36	591.456
				6.52866	1185.23	594.163
				6.60828	1189.07	596.854
				6.6879	1192.88	599.528
				6.76752	1196.65	602.186
				6.84713	1200.4	604.828
				6.92675	1204.12	607.455
				7.00637	1207.8	610.066
				7.08599	1211.46	612.662
				7.16561	1215.1	615.243
				7.24522	1218.7	617.81
				7.32484	1222.28	620.363
				7.40446	1225.83	622.901
				7.48408	1229.35	625.426
				7.56369	1232.85	627.938
				7.64331	1236.33	630.436
				7.72293	1239.78	632.921
				7.80255	1243.2	635.393
				7.88217	1246.61	637.853
				7.96178	1249.98	640.3
				8.0414	1253.34	642.735
				8.12102	1256.67	645.158
				8.20064	1259.99	647.569
				8.28025	1263.28	649.969
				8.35987	1266.54	652.357
				8.43949	1269.79	654.734
				8.51911	1273.02	657.1
				8.59873	1276.22	659.455
				8.67834	1279.41	661.799
				8.75796	1282.57	664.133
				8.83758	1285.72	666.456
				8.9172	1288.85	668.769
				8.99682	1291.96	671.072
				9.07643	1295.05	673.365
				9.15605	1298.12	675.648
				9.23567	1301.17	677.921
				9.31529	1304.21	680.185
				9.3949	1307.23	682.439
				9.47452	1310.23	684.684
				9.55414	1313.21	686.92
				9.63376	1316.18	689.147
				9.71338	1319.13	691.365
				9.79299	1322.06	693.574
				9.87261	1324.98	695.774
				9.95223	1327.88	697.966
				10.0319	1330.77	700.15
				10.1115	1333.64	702.325
				10.1911	1336.5	704.492
				10.2707	1339.34	706.65
				10.3503	1342.16	708.801
				10.4299	1344.97	710.944
				10.5096	1347.77	713.079
				10.5892	1350.55	715.206
				10.6688	1353.32	717.326
				10.7484	1356.07	719.438
				10.828	1358.82	721.542
				10.9076	1361.54	723.639
				10.9873	1364.26	725.729
				11.0669	1366.96	727.812
				11.1465	1369.64	729.888
				11.2261	1372.32	731.956
				11.3057	1374.98	734.018
				11.3854	1377.63	736.073
				11.465	1380.26	738.121
				11.5446	1382.89	740.162
				11.6242	1385.5	742.197
				11.7038	1388.1	744.225
				11.7834	1390.69	746.247
				11.8631	1393.26	748.262
				11.9427	1395.83	750.271
				12.0223	1398.38	752.273
				12.1019	1400.92	754.27
				12.1815	1403.45	756.26
				12.2612	1405.97	758.244
				12.3408	1408.48	760.222
				12.4204	1410.98	762.195
				12.5	1413.46	764.161
				12.5796	1415.94	766.122
				12.6592	1418.4	768.076
				12.7388	1420.86	770.025
				12.8185	1423.3	771.969
				12.8981	1425.74	773.907
				12.9777	1428.16	775.839
				13.0573	1430.57	777.766
				13.1369	1432.98	779.687
				13.2166	1435.37	781.603
				13.2962	1437.76	783.514
				13.3758	1440.13	785.42
				13.4554	1442.5	787.32
				13.535	1444.85	789.215
				13.6146	1447.2	791.105
				13.6943	1449.54	792.99
				13.7739	1451.87	794.87
				13.8535	1454.19	796.745
				13.9331	1456.5	798.615
				14.0127	1458.8	800.48
				14.0924	1461.09	802.34
				14.172	1463.37	804.196
				14.2516	1465.65	806.047
				14.3312	1467.92	807.893
				14.4108	1470.18	809.734
				14.4904	1472.43	811.571
				14.5701	1474.67	813.404
				14.6497	1476.9	815.231
				14.7293	1479.13	817.055
				14.8089	1481.34	818.873
				14.8885	1483.55	820.688
				14.9681	1485.75	822.498
				15.0478	1487.95	824.303
				15.1274	1490.13	826.105
				15.207	1492.31	827.902
				15.2866	1494.48	829.695
				15.3662	1496.64	831.484
				15.4459	1498.8	833.268
				15.5255	1500.95	835.049
				15.6051	1503.09	836.825
				15.6847	1505.22	838.597
				15.7643	1507.35	840.366
				15.8439	1509.46	842.13
				15.9236	1511.57	843.89
				16.7198	1532.31	861.283
				17.5159	1552.39	878.314
				18.3121	1571.86	895.01
				19.1083	1590.78	911.393
				19.9045	1609.17	927.486
				20.7006	1627.07	943.306
				21.4968	1644.52	958.87
				22.293	1661.54	974.195
				23.0892	1678.16	989.293
				23.8853	1694.39	1004.18
				24.6815	1710.27	1018.86
				25.4777	1725.81	1033.35
				26.2739	1741.02	1047.66
				27.0701	1755.93	1061.8
				27.8662	1770.55	1075.77
				28.6624	1784.88	1089.58
				29.4586	1798.96	1103.25
				30.2548	1812.78	1116.77
				31.051	1826.36	1130.15
				31.8471	1839.7	1143.41
				32.6433	1852.83	1156.53
				33.4395	1865.74	1169.54
				34.2357	1878.44	1182.42
				35.0318	1890.95	1195.2
				35.828	1903.27	1207.87
				36.6242	1915.4	1220.43
				37.4204	1927.36	1232.9
				38.2166	1939.15	1245.26
				39.0127	1950.77	1257.54
				39.8089	1962.24	1269.72
				40.6051	1973.55	1281.82
				41.4013	1984.71	1293.83
				42.1975	1995.73	1305.75
				42.9936	2006.61	1317.6
				43.7898	2017.35	1329.38
				44.586	2027.96	1341.07
				45.3822	2038.45	1352.7
				46.1783	2048.81	1364.25
				46.9745	2059.05	1375.74
				47.7707	2069.17	1387.16
				48.5669	2079.18	1398.51
				49.3631	2089.07	1409.8
				50.1592	2098.86	1421.03
				50.9554	2108.55	1432.2
				51.7516	2118.13	1443.31
				52.5478	2127.61	1454.37
				53.3439	2137	1465.36
				54.1401	2146.28	1476.31
				54.9363	2155.48	1487.2
				55.7325	2164.59	1498.04
				56.5287	2173.6	1508.83
				57.3248	2182.54	1519.58
				58.121	2191.38	1530.27
				58.9172	2200.15	1540.92
				59.7134	2208.83	1551.52
				60.5095	2217.43	1562.08
				61.3057	2225.96	1572.59
				62.1019	2234.41	1583.06
				62.8981	2242.79	1593.49
				63.6943	2251.09	1603.87
				64.4904	2259.32	1614.22
				65.2866	2267.48	1624.53
				66.0828	2275.58	1634.8
				66.879	2283.6	1645.03
				67.6752	2291.57	1655.22
				68.4713	2299.46	1665.38
				69.2675	2307.3	1675.5
				70.0637	2315.07	1685.59
				70.8599	2322.78	1695.64
				71.656	2330.43	1705.66
				72.4522	2338.02	1715.65
				73.2484	2345.55	1725.6
				74.0446	2353.03	1735.52
				74.8408	2360.45	1745.41
				75.6369	2367.81	1755.27
				76.4331	2375.13	1765.1
				77.2293	2382.38	1774.9
				78.0255	2389.59	1784.68
				78.8217	2396.75	1794.42
				79.6178	2403.85	1804.13
				80.414	2410.91	1813.82
				81.2102	2417.91	1823.48
				82.0064	2424.87	1833.11
				82.8025	2431.78	1842.72
				83.5987	2438.65	1852.3
				84.3949	2445.47	1861.86
				85.1911	2452.24	1871.39
				85.9873	2458.97	1880.89
				86.7834	2465.65	1890.38
				87.5796	2472.29	1899.83
				88.3758	2478.89	1909.27
				89.172	2485.45	1918.68
				89.9681	2491.96	1928.07
				90.7643	2498.44	1937.43
				91.5605	2504.87	1946.78
				92.3567	2511.27	1956.1
				93.1529	2517.62	1965.4
				93.949	2523.94	1974.68
				94.7452	2530.22	1983.94
				95.5414	2536.46	1993.18
				96.3376	2542.66	2002.4
				97.1338	2548.83	2011.59
				97.9299	2554.96	2020.77
				98.7261	2561.06	2029.93
				99.5223	2567.12	2039.07
				100.318	2573.14	2048.19
				101.115	2579.14	2057.29
				101.911	2585.09	2066.38
				102.707	2591.02	2075.44
				103.503	2596.91	2084.49
				104.299	2602.77	2093.52
				105.096	2608.59	2102.54
				105.892	2614.39	2111.53
				106.688	2620.15	2120.51
				107.484	2625.88	2129.47
				108.28	2631.58	2138.42
				109.076	2637.25	2147.35
				109.873	2642.89	2156.26
				110.669	2648.51	2165.16
				111.465	2654.09	2174.04
				112.261	2659.64	2182.91
				113.057	2665.16	2191.76
				113.853	2670.66	2200.6
				114.65	2676.13	2209.42
				115.446	2681.57	2218.22
				116.242	2686.98	2227.02
				117.038	2692.36	2235.79
				117.834	2697.72	2244.56
				118.631	2703.05	2253.31
				119.427	2708.36	2262.04
				120.223	2713.64	2270.76
				121.019	2718.89	2279.47
				121.815	2724.12	2288.16
				122.611	2729.32	2296.85
				123.408	2734.5	2305.51
				124.204	2739.65	2314.17
				125	2744.78	2322.81
				125.796	2749.88	2331.44
				126.592	2754.96	2340.06
				127.389	2760.02	2348.66
				128.185	2765.05	2357.26
				128.981	2770.06	2365.84
				129.777	2775.05	2374.41
				130.573	2780.02	2382.96
				131.369	2784.96	2391.51
				132.166	2789.88	2400.04
				132.962	2794.77	2408.57
				133.758	2799.65	2417.08
				134.554	2804.5	2425.58
				135.35	2809.33	2434.06
				136.147	2814.14	2442.54
				136.943	2818.93	2451.01
				137.739	2823.7	2459.46
				138.535	2828.45	2467.91
				139.331	2833.17	2476.35
				140.127	2837.88	2484.77
				140.924	2842.57	2493.18
				141.72	2847.23	2501.59
				142.516	2851.88	2509.98
				143.312	2856.5	2518.37
				144.108	2861.11	2526.74
				144.904	2865.7	2535.1
				145.701	2870.27	2543.46
				146.497	2874.82	2551.8
				147.293	2879.35	2560.14
				148.089	2883.86	2568.47
				148.885	2888.35	2576.78
				149.682	2892.83	2585.09
				150.478	2897.28	2593.39
				151.274	2901.72	2601.68
				152.07	2906.14	2609.96
				152.866	2910.54	2618.23
				153.662	2914.93	2626.49
				154.459	2919.3	2634.75
				155.255	2923.65	2642.99
				156.051	2927.98	2651.23
				156.847	2932.3	2659.46
				157.643	2936.59	2667.68
				158.439	2940.88	2675.89
				159.236	2945.14	2684.09
				160.828	2953.62	2700.48
				162.42	2962.04	2716.83
				164.013	2970.39	2733.15
				165.605	2978.68	2749.44
				167.197	2986.9	2765.69
				168.79	2995.07	2781.92
				170.382	3003.17	2798.12
				171.975	3011.22	2814.29
				173.567	3019.2	2830.44
				175.159	3027.13	2846.55
				176.752	3035	2862.64
				178.344	3042.81	2878.7
				179.936	3050.57	2894.73
				181.529	3058.28	2910.74
				183.121	3065.92	2926.73
				184.713	3073.52	2942.69
				186.306	3081.06	2958.62
				187.898	3088.56	2974.53
				189.49	3096	2990.42
				191.083	3103.39	3006.28
				192.675	3110.73	3022.12
				194.268	3118.02	3037.94
				195.86	3125.26	3053.73
				197.452	3132.45	3069.5
				199.045	3139.6	3085.25
				200.637	3146.7	3100.98
				202.229	3153.76	3116.69
				203.822	3160.76	3132.38
				205.414	3167.73	3148.05
				207.006	3174.64	3163.7
				208.599	3181.52	3179.33
				210.191	3188.35	3194.94
				211.783	3195.14	3210.53
				213.376	3201.88	3226.1
				214.968	3208.58	3241.65
				216.561	3215.25	3257.19
				218.153	3221.87	3272.71
				219.745	3228.44	3288.21
				221.338	3234.98	3303.69
				222.93	3241.48	3319.15
				224.522	3247.94	3334.6
				226.115	3254.37	3350.03
				227.707	3260.75	3365.45
				229.299	3267.09	3380.85
				230.892	3273.4	3396.23
				232.484	3279.67	3411.6
				234.076	3285.9	3426.95
				235.669	3292.1	3442.29
				237.261	3298.26	3457.61
				238.853	3304.39	3472.92
				240.446	3310.48	3488.21
				242.038	3316.53	3503.49
				243.631	3322.55	3518.75
				245.223	3328.54	3534
				246.815	3334.49	3549.23
				248.408	3340.41	3564.46
				250	3346.29	3579.67
				251.592	3352.14	3594.86
				253.185	3357.96	3610.04
				254.777	3363.75	3625.21
				256.369	3369.51	3640.37
				257.962	3375.23	3655.51
				259.554	3380.92	3670.65
				261.147	3386.58	3685.77
				262.739	3392.21	3700.87
				264.331	3397.81	3715.97
				265.924	3403.38	3731.05
				267.516	3408.92	3746.13
				269.108	3414.43	3761.19
				270.701	3419.91	3776.24
				272.293	3425.37	3791.28
				273.885	3430.79	3806.3
				275.478	3436.18	3821.32
				277.07	3441.55	3836.33
				278.662	3446.89	3851.32
				280.255	3452.2	3866.31
				281.847	3457.48	3881.28
				283.439	3462.73	3896.25
				285.032	3467.96	3911.2
				286.624	3473.16	3926.15
				288.217	3478.34	3941.08
				289.809	3483.49	3956.01
				291.401	3488.61	3970.93
				292.994	3493.7	3985.83
				294.586	3498.77	4000.73
				296.178	3503.82	4015.62
				297.771	3508.84	4030.5
				299.363	3513.83	4045.37
				300.955	3518.8	4060.23
				302.548	3523.75	4075.08
				304.14	3528.67	4089.93
				305.732	3533.56	4104.76
				307.325	3538.44	4119.59
				308.917	3543.28	4134.41
				310.51	3548.11	4149.22
				312.102	3552.91	4164.03
				313.694	3557.69	4178.82
				315.287	3562.44	4193.61
				316.879	3567.17	4208.39
				318.471	3571.88	4223.16
				320.064	3576.57	4237.92
				321.656	3581.23	4252.68
				323.248	3585.87	4267.43
				324.841	3590.49	4282.17
				326.433	3595.09	4296.91
				328.025	3599.66	4311.64
				329.618	3604.22	4326.36
				331.21	3608.75	4341.07
				332.803	3613.26	4355.78
				334.395	3617.75	4370.48
				335.987	3622.22	4385.17
				337.58	3626.67	4399.86
				339.172	3631.1	4414.54
				340.764	3635.51	4429.21
				342.357	3639.89	4443.88
				343.949	3644.26	4458.54
				345.541	3648.61	4473.2
				347.134	3652.93	4487.85
				348.726	3657.24	4502.49
				350.318	3661.53	4517.13
				351.911	3665.8	4531.76
				353.503	3670.05	4546.38
				355.096	3674.28	4561
				356.688	3678.49	4575.62
				358.28	3682.68	4590.23
				359.873	3686.85	4604.83
				361.465	3691.01	4619.42
				363.057	3695.14	4634.02
				364.65	3699.26	4648.6
				366.242	3703.36	4663.18
				367.834	3707.44	4677.76
				369.427	3711.5	4692.33
				371.019	3715.55	4706.9
				372.611	3719.58	4721.46
				374.204	3723.59	4736.01
				375.796	3727.58	4750.56
				377.389	3731.55	4765.11
				378.981	3735.51	4779.65
				380.573	3739.45	4794.19
				382.166	3743.37	4808.72
				383.758	3747.28	4823.24
				385.35	3751.17	4837.77
				386.943	3755.04	4852.28
				388.535	3758.9	4866.8
				390.127	3762.74	4881.31
				391.72	3766.56	4895.81
				393.312	3770.37	4910.31
				394.904	3774.16	4924.81
				396.497	3777.93	4939.3
				398.089	3781.69	4953.79
				399.682	3785.43	4968.27
				401.274	3789.16	4982.75
				402.866	3792.87	4997.22
				404.459	3796.57	5011.7
				406.051	3800.25	5026.16
				407.643	3803.91	5040.63
				409.236	3807.56	5055.09
				410.828	3811.2	5069.54
				412.42	3814.82	5084
				414.013	3818.42	5098.44
				415.605	3822.01	5112.89
				417.197	3825.58	5127.33
				418.79	3829.14	5141.77
				420.382	3832.69	5156.2
				421.975	3836.22	5170.63
				423.567	3839.74	5185.06
				425.159	3843.24	5199.49
				426.752	3846.73	5213.91
				428.344	3850.2	5228.32
				429.936	3853.66	5242.74
				431.529	3857.1	5257.15
				433.121	3860.53	5271.56
				434.713	3863.95	5285.96
				436.306	3867.36	5300.36
				437.898	3870.75	5314.76
				439.49	3874.12	5329.16
				441.083	3877.48	5343.55
				442.675	3880.83	5357.94
				444.268	3884.17	5372.33
				445.86	3887.49	5386.71
				447.452	3890.8	5401.09
				449.045	3894.1	5415.47
				450.637	3897.38	5429.84
				452.229	3900.65	5444.22
				453.822	3903.91	5458.59
				455.414	3907.15	5472.95
				457.006	3910.38	5487.32
				458.599	3913.6	5501.68
				460.191	3916.81	5516.04
				461.783	3920	5530.4
				463.376	3923.18	5544.75
				464.968	3926.35	5559.1
				466.561	3929.51	5573.45
				468.153	3932.65	5587.8
				469.745	3935.79	5602.15
				471.338	3938.91	5616.49
				472.93	3942.01	5630.83
				474.522	3945.11	5645.17
				476.115	3948.19	5659.5
				477.707	3951.27	5673.84
				479.299	3954.33	5688.17
				480.892	3957.38	5702.5
				482.484	3960.41	5716.82
				484.076	3963.44	5731.15
				485.669	3966.45	5745.47
				487.261	3969.45	5759.79
				488.853	3972.44	5774.11
				490.446	3975.42	5788.43
				492.038	3978.39	5802.74
				493.631	3981.35	5817.05
				495.223	3984.29	5831.36
				496.815	3987.23	5845.67
				498.408	3990.15	5859.98
				500	3993.07	5874.28
				501.592	3995.97	5888.59
				503.185	3998.86	5902.89
				504.777	4001.74	5917.19
				506.369	4004.61	5931.49
				507.962	4007.47	5945.78
				509.554	4010.31	5960.08
				511.147	4013.15	5974.37
				512.739	4015.98	5988.66
				514.331	4018.79	6002.95
				515.924	4021.6	6017.24
				517.516	4024.39	6031.53
				519.108	4027.18	6045.81
				520.701	4029.95	6060.09
				522.293	4032.72	6074.38
				523.885	4035.47	6088.66
				525.478	4038.22	6102.93
				527.07	4040.95	6117.21
				528.662	4043.68	6131.49
				530.255	4046.39	6145.76
				531.847	4049.09	6160.04
				533.439	4051.79	6174.31
				535.032	4054.47	6188.58
				536.624	4057.15	6202.85
				538.217	4059.81	6217.11
				539.809	4062.47	6231.38
				541.401	4065.12	6245.65
				542.994	4067.75	6259.91
				544.586	4070.38	6274.17
				546.178	4073	6288.43
				547.771	4075.6	6302.69
				549.363	4078.2	6316.95
				550.955	4080.79	6331.21
				552.548	4083.37	6345.47
				554.14	4085.94	6359.72
				555.732	4088.51	6373.98
				557.325	4091.06	6388.23
				558.917	4093.6	6402.48
				560.51	4096.14	6416.73
				562.102	4098.66	6430.99
				563.694	4101.18	6445.23
				565.287	4103.69	6459.48
				566.879	4106.18	6473.73
				568.471	4108.67	6487.98
				570.064	4111.15	6502.22
				571.656	4113.63	6516.47
				573.248	4116.09	6530.71
				574.841	4118.55	6544.95
				576.433	4120.99	6559.19
				578.025	4123.43	6573.43
				579.618	4125.86	6587.67
				581.21	4128.28	6601.91
				582.803	4130.69	6616.15
				584.395	4133.1	6630.39
				585.987	4135.49	6644.63
				587.58	4137.88	6658.86
				589.172	4140.26	6673.1
				590.764	4142.63	6687.33
				592.357	4144.99	6701.57
				593.949	4147.34	6715.8
				595.541	4149.69	6730.03
				597.134	4152.03	6744.26
				598.726	4154.36	6758.49
				600.318	4156.68	6772.72
				601.911	4158.99	6786.95
				603.503	4161.3	6801.18
				605.096	4163.6	6815.41
				606.688	4165.89	6829.64
				608.28	4168.17	6843.86
				609.873	4170.44	6858.09
				611.465	4172.71	6872.32
				613.057	4174.97	6886.54
				614.65	4177.22	6900.77
				616.242	4179.46	6914.99
				617.834	4181.7	6929.21
				619.427	4183.93	6943.44
				621.019	4186.15	6957.66
				622.611	4188.36	6971.88
				624.204	4190.57	6986.1
				625.796	4192.77	7000.32
				627.389	4194.96	7014.55
				628.981	4197.14	7028.77
				630.573	4199.32	7042.99
				632.166	4201.49	7057.21
				633.758	4203.65	7071.42
				635.35	4205.8	7085.64
				636.943	4207.95	7099.86
				638.535	4210.09	7114.08
				640.127	4212.22	7128.3
				641.72	4214.35	7142.51
				643.312	4216.47	7156.73
				644.904	4218.58	7170.95
				646.497	4220.68	7185.16
				648.089	4222.78	7199.38
				649.682	4224.87	7213.59
				651.274	4226.95	7227.81
				652.866	4229.03	7242.02
				654.459	4231.1	7256.24
				656.051	4233.16	7270.45
				657.643	4235.22	7284.67
				659.236	4237.27	7298.88
				660.828	4239.31	7313.09
				662.42	4241.35	7327.31
				664.013	4243.38	7341.52
				665.605	4245.4	7355.73
				667.197	4247.42	7369.95
				668.79	4249.42	7384.16
				670.382	4251.43	7398.37
				671.975	4253.42	7412.58
				673.567	4255.41	7426.8
				675.159	4257.4	7441.01
				676.752	4259.37	7455.22
				678.344	4261.34	7469.43
				679.936	4263.31	7483.64
				681.529	4265.26	7497.85
				683.121	4267.22	7512.07
				684.713	4269.16	7526.28
				686.306	4271.1	7540.49
				687.898	4273.03	7554.7
				689.49	4274.96	7568.91
				691.083	4276.88	7583.12
				692.675	4278.79	7597.33
				694.268	4280.7	7611.54
				695.86	4282.6	7625.75
				697.452	4284.49	7639.96
				699.045	4286.38	7654.17
				700.637	4288.27	7668.38
				702.229	4290.14	7682.59
				703.822	4292.01	7696.8
				705.414	4293.88	7711.01
				707.006	4295.74	7725.23
				708.599	4297.59	7739.44
				710.191	4299.44	7753.65
				711.783	4301.28	7767.86
				713.376	4303.11	7782.07
				714.968	4304.94	7796.28
				716.561	4306.77	7810.49
				718.153	4308.59	7824.7
				719.745	4310.4	7838.91
				721.338	4312.2	7853.12
				722.93	4314	7867.33
				724.522	4315.8	7881.54
				726.115	4317.59	7895.75
				727.707	4319.37	7909.96
				729.299	4321.15	7924.18
				730.892	4322.92	7938.39
				732.484	4324.69	7952.6
				734.076	4326.45	7966.81
				735.669	4328.21	7981.02
				737.261	4329.96	7995.23
				738.854	4331.7	8009.45
				740.446	4333.44	8023.66
				742.038	4335.18	8037.87
				743.631	4336.9	8052.08
				745.223	4338.63	8066.29
				746.815	4340.35	8080.51
				748.408	4342.06	8094.72
				750	4343.76	8108.93
				751.592	4345.47	8123.15
				753.185	4347.16	8137.36
				754.777	4348.85	8151.57
				756.369	4350.54	8165.79
				757.962	4352.22	8180
				759.554	4353.9	8194.22
				761.146	4355.57	8208.43
				762.739	4357.23	8222.64
				764.331	4358.89	8236.86
				765.924	4360.55	8251.07
				767.516	4362.2	8265.29
				769.108	4363.84	8279.51
				770.701	4365.48	8293.72
				772.293	4367.12	8307.94
				773.885	4368.75	8322.15
				775.478	4370.37	8336.37
				777.07	4371.99	8350.59
				778.662	4373.6	8364.8
				780.255	4375.21	8379.02
				781.847	4376.82	8393.24
				783.439	4378.42	8407.46
				785.032	4380.01	8421.68
				786.624	4381.6	8435.89
				788.217	4383.19	8450.11
				789.809	4384.77	8464.33
				791.401	4386.35	8478.55
				792.994	4387.92	8492.77
				794.586	4389.48	8506.99
				796.178	4391.04	8521.21
				797.771	4392.6	8535.43
				799.363	4394.15	8549.65
				800.955	4395.7	8563.87
				802.548	4397.24	8578.1
				804.14	4398.78	8592.32
				805.732	4400.31	8606.54
				807.325	4401.84	8620.76
				808.917	4403.37	8634.99
				810.51	4404.89	8649.21
				812.102	4406.4	8663.43
				813.694	4407.91	8677.66
				815.287	4409.42	8691.88
				816.879	4410.92	8706.11
				818.471	4412.42	8720.33
				820.064	4413.91	8734.56
				821.656	4415.4	8748.78
				823.248	4416.88	8763.01
				824.841	4418.36	8777.24
				826.433	4419.83	8791.46
				828.025	4421.3	8805.69
				829.618	4422.77	8819.92
				831.21	4424.23	8834.15
				832.803	4425.69	8848.38
				834.395	4427.14	8862.6
				835.987	4428.59	8876.83
				837.58	4430.04	8891.06
				839.172	4431.48	8905.29
				840.764	4432.91	8919.53
				842.357	4434.34	8933.76
				843.949	4435.77	8947.99
				845.541	4437.19	8962.22
				847.134	4438.61	8976.45
				848.726	4440.03	8990.69
				850.318	4441.44	9004.92
				851.911	4442.84	9019.15
				853.503	4444.25	9033.39
				855.096	4445.64	9047.62
				856.688	4447.04	9061.86
				858.28	4448.43	9076.09
				859.873	4449.81	9090.33
				861.465	4451.2	9104.57
				863.057	4452.57	9118.8
				864.65	4453.95	9133.04
				866.242	4455.32	9147.28
				867.834	4456.68	9161.52
				869.427	4458.04	9175.75
				871.019	4459.4	9189.99
				872.611	4460.76	9204.23
				874.204	4462.11	9218.47
				875.796	4463.45	9232.72
				877.389	4464.79	9246.96
				878.981	4466.13	9261.2
				880.573	4467.47	9275.44
				882.166	4468.8	9289.68
				883.758	4470.12	9303.93
				885.35	4471.45	9318.17
				886.943	4472.77	9332.41
				888.535	4474.08	9346.66
				890.127	4475.39	9360.9
				891.72	4476.7	9375.15
				893.312	4478	9389.4
				894.904	4479.3	9403.64
				896.497	4480.6	9417.89
				898.089	4481.89	9432.14
				899.682	4483.18	9446.39
				901.274	4484.47	9460.64
				902.866	4485.75	9474.88
				904.459	4487.03	9489.13
				906.051	4488.3	9503.39
				907.643	4489.57	9517.64
				909.236	4490.84	9531.89
				910.828	4492.1	9546.14
				912.42	4493.36	9560.39
				914.013	4494.62	9574.65
				915.605	4495.87	9588.9
				917.197	4497.12	9603.15
				918.79	4498.36	9617.41
				920.382	4499.61	9631.66
				921.975	4500.84	9645.92
				923.567	4502.08	9660.18
				925.159	4503.31	9674.43
				926.752	4504.54	9688.69
				928.344	4505.76	9702.95
				929.936	4506.98	9717.21
				931.529	4508.2	9731.47
				933.121	4509.41	9745.73
				934.713	4510.63	9759.99
				936.306	4511.83	9774.25
				937.898	4513.04	9788.51
				939.49	4514.24	9802.77
				941.083	4515.43	9817.03
				942.675	4516.63	9831.3
				944.268	4517.82	9845.56
				945.86	4519	9859.82
				947.452	4520.19	9874.09
				949.045	4521.37	9888.35
				950.637	4522.55	9902.62
				952.229	4523.72	9916.89
				953.822	4524.89	9931.15
				955.414	4526.06	9945.42
				957.006	4527.22	9959.69
				958.599	4528.38	9973.96
				960.191	4529.54	9988.23
				961.783	4530.69	10002.5
				963.376	4531.84	10016.8
				964.968	4532.99	10031
				966.561	4534.14	10045.3
				968.153	4535.28	10059.6
				969.745	4536.42	10073.9
				971.338	4537.55	10088.1
				972.93	4538.68	10102.4
				974.522	4539.81	10116.7
				976.115	4540.94	10131
				977.707	4542.06	10145.2
				979.299	4543.18	10159.5
				980.892	4544.3	10173.8
				982.484	4545.41	10188.1
				984.076	4546.52	10202.3
				985.669	4547.63	10216.6
				987.261	4548.73	10230.9
				988.854	4549.83	10245.2
				990.446	4550.93	10259.5
				992.038	4552.03	10273.7
				993.631	4553.12	10288
				995.223	4554.21	10302.3
				996.815	4555.29	10316.6
				998.408	4556.38	10330.9
				1000	4557.46	10345.2
				1001.59	4558.53	10359.4
				1003.18	4559.61	10373.7
				1004.78	4560.68	10388
				1006.37	4561.75	10402.3
				1007.96	4562.81	10416.6
				1009.55	4563.88	10430.9
				1011.15	4564.94	10445.2
				1012.74	4565.99	10459.5
				1014.33	4567.05	10473.7
				1015.92	4568.1	10488
				1017.52	4569.15	10502.3
				1019.11	4570.19	10516.6
				1020.7	4571.23	10530.9
				1022.29	4572.27	10545.2
				1023.89	4573.31	10559.5
				1025.48	4574.35	10573.8
				1027.07	4575.38	10588.1
				1028.66	4576.41	10602.4
				1030.25	4577.43	10616.7
				1031.85	4578.45	10631
				1033.44	4579.47	10645.3
				1035.03	4580.49	10659.6
				1036.62	4581.51	10673.9
				1038.22	4582.52	10688.2
				1039.81	4583.53	10702.5
				1041.4	4584.53	10716.8
				1042.99	4585.54	10731.1
				1044.59	4586.54	10745.4
				1046.18	4587.54	10759.7
				1047.77	4588.53	10774
				1049.36	4589.53	10788.3
				1050.96	4590.52	10802.6
				1052.55	4591.51	10816.9
				1054.14	4592.49	10831.2
				1055.73	4593.47	10845.5
				1057.32	4594.45	10859.8
				1058.92	4595.43	10874.1
				1060.51	4596.41	10888.4
				1062.1	4597.38	10902.7
				1063.69	4598.35	10917.1
				1065.29	4599.31	10931.4
				1066.88	4600.28	10945.7
				1068.47	4601.24	10960
				1070.06	4602.2	10974.3
				1071.66	4603.16	10988.6
				1073.25	4604.11	11002.9
				1074.84	4605.06	11017.2
				1076.43	4606.01	11031.6
				1078.03	4606.96	11045.9
				1079.62	4607.9	11060.2
				1081.21	4608.85	11074.5
				1082.8	4609.78	11088.8
				1084.39	4610.72	11103.1
				1085.99	4611.66	11117.5
				1087.58	4612.59	11131.8
				1089.17	4613.52	11146.1
				1090.76	4614.44	11160.4
				1092.36	4615.37	11174.7
				1093.95	4616.29	11189.1
				1095.54	4617.21	11203.4
				1097.13	4618.13	11217.7
				1098.73	4619.04	11232
				1100.32	4619.95	11246.4
				1101.91	4620.86	11260.7
				1103.5	4621.77	11275
				1105.1	4622.68	11289.3
				1106.69	4623.58	11303.7
				1108.28	4624.48	11318
				1109.87	4625.38	11332.3
				1111.46	4626.28	11346.7
				1113.06	4627.17	11361
				1114.65	4628.06	11375.3
				1116.24	4628.95	11389.6
				1117.83	4629.84	11404
				1119.43	4630.72	11418.3
				1121.02	4631.6	11432.6
				1122.61	4632.48	11447
				1124.2	4633.36	11461.3
				1125.8	4634.23	11475.6
				1127.39	4635.11	11490
				1128.98	4635.98	11504.3
				1130.57	4636.85	11518.7
				1132.17	4637.71	11533
				1133.76	4638.58	11547.3
				1135.35	4639.44	11561.7
				1136.94	4640.3	11576
				1138.54	4641.16	11590.4
				1140.13	4642.01	11604.7
				1141.72	4642.86	11619
				1143.31	4643.71	11633.4
				1144.9	4644.56	11647.7
				1146.5	4645.41	11662.1
				1148.09	4646.25	11676.4
				1149.68	4647.1	11690.8
				1151.27	4647.93	11705.1
				1152.87	4648.77	11719.4
				1154.46	4649.61	11733.8
				1156.05	4650.44	11748.1
				1157.64	4651.27	11762.5
				1159.24	4652.1	11776.8
				1160.83	4652.93	11791.2
				1162.42	4653.75	11805.5
				1164.01	4654.58	11819.9
				1165.61	4655.4	11834.2
				1167.2	4656.22	11848.6
				1168.79	4657.03	11862.9
				1170.38	4657.85	11877.3
				1171.97	4658.66	11891.7
				1173.57	4659.47	11906
				1175.16	4660.28	11920.4
				1176.75	4661.08	11934.7
				1178.34	4661.89	11949.1
				1179.94	4662.69	11963.4
				1181.53	4663.49	11977.8
				1183.12	4664.29	11992.2
				1184.71	4665.09	12006.5
				1186.31	4665.88	12020.9
				1187.9	4666.67	12035.2
				1189.49	4667.46	12049.6
				1191.08	4668.25	12064
				1192.68	4669.04	12078.3
				1194.27	4669.82	12092.7
				1195.86	4670.6	12107
				1197.45	4671.38	12121.4
				1199.04	4672.16	12135.8
				1200.64	4672.94	12150.1
				1202.23	4673.71	12164.5
				1203.82	4674.48	12178.9
				1205.41	4675.25	12193.2
				1207.01	4676.02	12207.6
				1208.6	4676.79	12222
				1210.19	4677.55	12236.4
				1211.78	4678.32	12250.7
				1213.38	4679.08	12265.1
				1214.97	4679.84	12279.5
				1216.56	4680.59	12293.8
				1218.15	4681.35	12308.2
				1219.75	4682.1	12322.6
				1221.34	4682.85	12337
				1222.93	4683.6	12351.3
				1224.52	4684.35	12365.7
				1226.11	4685.1	12380.1
				1227.71	4685.84	12394.5
				1229.3	4686.58	12408.8
				1230.89	4687.32	12423.2
				1232.48	4688.06	12437.6
				1234.08	4688.8	12452
				1235.67	4689.53	12466.4
				1237.26	4690.27	12480.7
				1238.85	4691	12495.1
				1240.45	4691.73	12509.5
				1242.04	4692.45	12523.9
				1243.63	4693.18	12538.3
				1245.22	4693.9	12552.7
				1246.82	4694.63	12567.1
				1248.41	4695.35	12581.4
				1250	4696.06	12595.8
				1251.59	4696.78	12610.2
				1253.18	4697.5	12624.6
				1254.78	4698.21	12639
				1256.37	4698.92	12653.4
				1257.96	4699.63	12667.8
				1259.55	4700.34	12682.2
				1261.15	4701.05	12696.5
				1262.74	4701.75	12710.9
				1264.33	4702.45	12725.3
				1265.92	4703.16	12739.7
				1267.52	4703.85	12754.1
				1269.11	4704.55	12768.5
				1270.7	4705.25	12782.9
				1272.29	4705.94	12797.3
				1273.89	4706.64	12811.7
				1275.48	4707.33	12826.1
				1277.07	4708.02	12840.5
				1278.66	4708.7	12854.9
				1280.25	4709.39	12869.3
				1281.85	4710.07	12883.7
				1283.44	4710.76	12898.1
				1285.03	4711.44	12912.5
				1286.62	4712.12	12926.9
				1288.22	4712.79	12941.3
				1289.81	4713.47	12955.7
				1291.4	4714.14	12970.1
				1292.99	4714.82	12984.5
				1294.59	4715.49	12998.9
				1296.18	4716.16	13013.3
				1297.77	4716.83	13027.7
				1299.36	4717.49	13042.1
				1300.96	4718.16	13056.5
				1302.55	4718.82	13070.9
				1304.14	4719.48	13085.3
				1305.73	4720.14	13099.8
				1307.32	4720.8	13114.2
				1308.92	4721.46	13128.6
				1310.51	4722.11	13143
				1312.1	4722.77	13157.4
				1313.69	4723.42	13171.8
				1315.29	4724.07	13186.2
				1316.88	4724.72	13200.6
				1318.47	4725.36	13215.1
				1320.06	4726.01	13229.5
				1321.66	4726.65	13243.9
				1323.25	4727.3	13258.3
				1324.84	4727.94	13272.7
				1326.43	4728.58	13287.1
				1328.03	4729.22	13301.6
				1329.62	4729.85	13316
				1331.21	4730.49	13330.4
				1332.8	4731.12	13344.8
				1334.39	4731.75	13359.2
				1335.99	4732.38	13373.6
				1337.58	4733.01	13388.1
				1339.17	4733.64	13402.5
				1340.76	4734.27	13416.9
				1342.36	4734.89	13431.3
				1343.95	4735.51	13445.8
				1345.54	4736.14	13460.2
				1347.13	4736.76	13474.6
				1348.73	4737.37	13489
				1350.32	4737.99	13503.5
				1351.91	4738.61	13517.9
				1353.5	4739.22	13532.3
				1355.1	4739.83	13546.8
				1356.69	4740.45	13561.2
				1358.28	4741.06	13575.6
				1359.87	4741.66	13590
				1361.46	4742.27	13604.5
				1363.06	4742.88	13618.9
				1364.65	4743.48	13633.3
				1366.24	4744.08	13647.8
				1367.83	4744.68	13662.2
				1369.43	4745.28	13676.6
				1371.02	4745.88	13691.1
				1372.61	4746.48	13705.5
				1374.2	4747.08	13719.9
				1375.8	4747.67	13734.4
				1377.39	4748.26	13748.8
				1378.98	4748.85	13763.3
				1380.57	4749.44	13777.7
				1382.17	4750.03	13792.1
				1383.76	4750.62	13806.6
				1385.35	4751.21	13821
				1386.94	4751.79	13835.5
				1388.54	4752.37	13849.9
				1390.13	4752.96	13864.3
				1391.72	4753.54	13878.8
				1393.31	4754.12	13893.2
				1394.9	4754.69	13907.7
				1396.5	4755.27	13922.1
				1398.09	4755.85	13936.6
				1399.68	4756.42	13951
				1401.27	4756.99	13965.5
				1402.87	4757.56	13979.9
				1404.46	4758.13	13994.3
				1406.05	4758.7	14008.8
				1407.64	4759.27	14023.2
				1409.24	4759.84	14037.7
				1410.83	4760.4	14052.1
				1412.42	4760.96	14066.6
				1414.01	4761.53	14081
				1415.61	4762.09	14095.5
				1417.2	4762.65	14110
				1418.79	4763.2	14124.4
				1420.38	4763.76	14138.9
				1421.97	4764.32	14153.3
				1423.57	4764.87	14167.8
				1425.16	4765.42	14182.2
				1426.75	4765.97	14196.7
				1428.34	4766.53	14211.1
				1429.94	4767.07	14225.6
				1431.53	4767.62	14240.1
				1433.12	4768.17	14254.5
				1434.71	4768.71	14269
				1436.31	4769.26	14283.4
				1437.9	4769.8	14297.9
				1439.49	4770.34	14312.3
				1441.08	4770.88	14326.8
				1442.68	4771.42	14341.3
				1444.27	4771.96	14355.7
				1445.86	4772.5	14370.2
				1447.45	4773.03	14384.7
				1449.04	4773.57	14399.1
				1450.64	4774.1	14413.6
				1452.23	4774.63	14428.1
				1453.82	4775.16	14442.5
				1455.41	4775.69	14457
				1457.01	4776.22	14471.5
				1458.6	4776.75	14485.9
				1460.19	4777.27	14500.4
				1461.78	4777.8	14514.9
				1463.38	4778.32	14529.3
				1464.97	4778.84	14543.8
				1466.56	4779.36	14558.3
				1468.15	4779.88	14572.7
				1469.75	4780.4	14587.2
				1471.34	4780.92	14601.7
				1472.93	4781.44	14616.2
				1474.52	4781.95	14630.6
				1476.11	4782.47	14645.1
				1477.71	4782.98	14659.6
				1479.3	4783.49	14674.1
				1480.89	4784	14688.5
				1482.48	4784.51	14703
				1484.08	4785.02	14717.5
				1485.67	4785.53	14732
				1487.26	4786.03	14746.5
				1488.85	4786.54	14760.9
				1490.45	4787.04	14775.4
				1492.04	4787.54	14789.9
				1493.63	4788.04	14804.4
				1495.22	4788.55	14818.9
				1496.82	4789.04	14833.3
				1498.41	4789.54	14847.8
				1500	4790.04	14862.3
				1501.59	4790.54	14876.8
				1503.18	4791.03	14891.3
				1504.78	4791.52	14905.8
				1506.37	4792.02	14920.2
				1507.96	4792.51	14934.7
				1509.55	4793	14949.2
				1511.15	4793.49	14963.7
				1512.74	4793.98	14978.2
				1514.33	4794.46	14992.7
				1515.92	4794.95	15007.2
				1517.52	4795.43	15021.7
				1519.11	4795.92	15036.1
				1520.7	4796.4	15050.6
				1522.29	4796.88	15065.1
				1523.89	4797.36	15079.6
				1525.48	4797.84	15094.1
				1527.07	4798.32	15108.6
				1528.66	4798.8	15123.1
				1530.25	4799.27	15137.6
				1531.85	4799.75	15152.1
				1533.44	4800.22	15166.6
				1535.03	4800.7	15181.1
				1536.62	4801.17	15195.6
				1538.22	4801.64	15210.1
				1539.81	4802.11	15224.6
				1541.4	4802.58	15239.1
				1542.99	4803.05	15253.6
				1544.59	4803.51	15268.1
				1546.18	4803.98	15282.6
				1547.77	4804.44	15297.1
				1549.36	4804.91	15311.6
				1550.96	4805.37	15326.1
				1552.55	4805.83	15340.6
				1554.14	4806.29	15355.1
				1555.73	4806.75	15369.6
				1557.32	4807.21	15384.1
				1558.92	4807.67	15398.6
				1560.51	4808.13	15413.1
				1562.1	4808.58	15427.6
				1563.69	4809.04	15442.1
				1565.29	4809.49	15456.6
				1566.88	4809.94	15471.1
				1568.47	4810.4	15485.6
				1570.06	4810.85	15500.1
				1571.66	4811.3	15514.6
				1573.25	4811.75	15529.1
				1574.84	4812.19	15543.7
				1576.43	4812.64	15558.2
				1578.03	4813.09	15572.7
				1579.62	4813.53	15587.2
				1581.21	4813.98	15601.7
				1582.8	4814.42	15616.2
				1584.39	4814.86	15630.7
				1585.99	4815.3	15645.2
				1587.58	4815.74	15659.8
				1589.17	4816.18	15674.3
				1590.76	4816.62	15688.8
				1592.36	4817.06	15703.3

## Sheet: Figure4d
	2*pi*f	G'	G''	2*pi*f	G'	G''
	0.00932	77.5031	30.8505	0.00318	68.2783	26.6079
	0.02916	96.4984	45.9738	0.00478	75.0543	29.6457
	0.08889	135.147	67.0669	0.00637	80.3199	32.0322
	0.29131	200.739	100.478	0.00796	84.6898	34.0296
	0.74831	263.665	138.986	0.00955	88.4583	35.764
	4.11861	431.196	277.458	0.01115	91.7911	37.3072
	8.68719	581.709	379.711	0.01274	94.7919	38.7038
	28.3266	788.967	674.246	0.01433	97.53	39.9841
	96.2633	1184.48	1229.54	0.01592	100.054	41.1695
	291.904	1615.12	2440.83	0.01592	100.054	41.1695
	917.903	2167.27	5275.38	0.03185	118.598	50.0236
				0.04777	131.206	56.1891
				0.06369	141.058	61.0886
				0.07962	149.27	65.227
				0.09554	156.376	68.8487
				0.11146	162.681	72.0929
				0.12739	168.372	75.0469
				0.14331	173.578	77.7699
				0.15924	178.388	80.3038
				0.17516	182.867	82.6794
				0.19108	187.067	84.9203
				0.20701	191.026	87.045
				0.22293	194.776	89.0681
				0.23885	198.341	91.0016
				0.25478	201.743	92.8553
				0.2707	204.998	94.6373
				0.28662	208.121	96.3547
				0.30255	211.124	98.0134
				0.31847	214.019	99.6184
				0.33439	216.813	101.174
				0.35032	219.516	102.685
				0.36624	222.135	104.153
				0.38217	224.674	105.583
				0.39809	227.141	106.976
				0.41401	229.54	108.335
				0.42994	231.876	109.663
				0.44586	234.151	110.961
				0.46178	236.371	112.231
				0.47771	238.538	113.474
				0.49363	240.656	114.693
				0.50955	242.726	115.887
				0.52548	244.752	117.06
				0.5414	246.736	118.211
				0.55732	248.68	119.342
				0.57325	250.585	120.453
				0.58917	252.454	121.546
				0.6051	254.289	122.622
				0.62102	256.09	123.68
				0.63694	257.859	124.723
				0.65287	259.598	125.75
				0.66879	261.309	126.762
				0.68471	262.991	127.76
				0.70064	264.646	128.744
				0.71656	266.275	129.715
				0.73248	267.88	130.674
				0.74841	269.461	131.62
				0.76433	271.019	132.554
				0.78025	272.554	133.477
				0.79618	274.068	134.389
				0.8121	275.562	135.29
				0.82803	277.035	136.18
				0.84395	278.489	137.061
				0.85987	279.924	137.932
				0.8758	281.341	138.794
				0.89172	282.74	139.647
				0.90764	284.123	140.49
				0.92357	285.488	141.326
				0.93949	286.838	142.152
				0.95541	288.172	142.971
				0.97134	289.491	143.782
				0.98726	290.795	144.585
				1.00318	292.085	145.381
				1.01911	293.361	146.169
				1.03503	294.623	146.95
				1.05096	295.872	147.725
				1.06688	297.108	148.492
				1.0828	298.331	149.254
				1.09873	299.543	150.008
				1.11465	300.742	150.757
				1.13057	301.929	151.499
				1.1465	303.106	152.235
				1.16242	304.271	152.966
				1.17834	305.425	153.691
				1.19427	306.569	154.41
				1.21019	307.702	155.124
				1.22611	308.825	155.832
				1.24204	309.938	156.535
				1.25796	311.042	157.233
				1.27389	312.136	157.926
				1.28981	313.22	158.615
				1.30573	314.296	159.298
				1.32166	315.363	159.977
				1.33758	316.421	160.651
				1.3535	317.47	161.32
				1.36943	318.511	161.986
				1.38535	319.544	162.646
				1.40127	320.569	163.303
				1.4172	321.586	163.955
				1.43312	322.595	164.603
				1.44904	323.596	165.247
				1.46497	324.591	165.888
				1.48089	325.577	166.524
				1.49682	326.557	167.156
				1.51274	327.529	167.785
				1.52866	328.495	168.41
				1.54459	329.454	169.032
				1.56051	330.406	169.65
				1.57643	331.351	170.264
				1.59236	332.29	170.875
				1.67197	336.892	173.879
				1.75159	341.348	176.806
				1.83121	345.668	179.659
				1.91083	349.864	182.446
				1.99045	353.942	185.169
				2.07006	357.912	187.834
				2.14968	361.78	190.443
				2.2293	365.552	193.001
				2.30892	369.235	195.51
				2.38854	372.834	197.972
				2.46815	376.352	200.392
				2.54777	379.795	202.769
				2.62739	383.167	205.108
				2.70701	386.47	207.409
				2.78662	389.709	209.675
				2.86624	392.887	211.907
				2.94586	396.006	214.107
				3.02548	399.069	216.275
				3.1051	402.079	218.415
				3.18471	405.037	220.525
				3.26433	407.947	222.609
				3.34395	410.809	224.666
				3.42357	413.626	226.698
				3.50318	416.4	228.706
				3.5828	419.132	230.691
				3.66242	421.824	232.653
				3.74204	424.477	234.594
				3.82166	427.093	236.514
				3.90127	429.673	238.413
				3.98089	432.218	240.293
				4.06051	434.73	242.154
				4.14013	437.209	243.997
				4.21975	439.656	245.822
				4.29936	442.074	247.629
				4.37898	444.461	249.421
				4.4586	446.82	251.195
				4.53822	449.151	252.955
				4.61783	451.455	254.698
				4.69745	453.733	256.427
				4.77707	455.986	258.142
				4.85669	458.214	259.842
				4.93631	460.417	261.529
				5.01592	462.598	263.203
				5.09554	464.755	264.863
				5.17516	466.891	266.511
				5.25478	469.004	268.147
				5.33439	471.097	269.77
				5.41401	473.169	271.382
				5.49363	475.222	272.982
				5.57325	477.254	274.571
				5.65287	479.268	276.149
				5.73248	481.263	277.717
				5.8121	483.239	279.274
				5.89172	485.198	280.82
				5.97134	487.14	282.357
				6.05096	489.064	283.884
				6.13057	490.972	285.401
				6.21019	492.864	286.909
				6.28981	494.74	288.408
				6.36943	496.6	289.898
				6.44904	498.445	291.379
				6.52866	500.275	292.851
				6.60828	502.091	294.315
				6.6879	503.892	295.771
				6.76752	505.679	297.219
				6.84713	507.452	298.658
				6.92675	509.212	300.09
				7.00637	510.958	301.514
				7.08599	512.692	302.93
				7.16561	514.413	304.339
				7.24522	516.121	305.741
				7.32484	517.817	307.135
				7.40446	519.501	308.523
				7.48408	521.173	309.904
				7.56369	522.833	311.278
				7.64331	524.483	312.645
				7.72293	526.12	314.006
				7.80255	527.747	315.36
				7.88217	529.363	316.708
				7.96178	530.968	318.049
				8.0414	532.563	319.385
				8.12102	534.147	320.714
				8.20064	535.722	322.038
				8.28025	537.286	323.355
				8.35987	538.84	324.667
				8.43949	540.385	325.974
				8.51911	541.921	327.274
				8.59873	543.447	328.569
				8.67834	544.963	329.859
				8.75796	546.471	331.143
				8.83758	547.97	332.423
				8.9172	549.459	333.697
				8.99682	550.941	334.965
				9.07643	552.413	336.229
				9.15605	553.877	337.488
				9.23567	555.333	338.742
				9.31529	556.781	339.991
				9.3949	558.221	341.236
				9.47452	559.652	342.475
				9.55414	561.076	343.71
				9.63376	562.492	344.941
				9.71338	563.901	346.167
				9.79299	565.302	347.388
				9.87261	566.695	348.605
				9.95223	568.082	349.818
				10.0319	569.461	351.027
				10.1115	570.832	352.231
				10.1911	572.197	353.431
				10.2707	573.555	354.627
				10.3503	574.906	355.819
				10.4299	576.25	357.007
				10.5096	577.588	358.191
				10.5892	578.919	359.371
				10.6688	580.243	360.547
				10.7484	581.561	361.719
				10.828	582.873	362.888
				10.9076	584.178	364.053
				10.9873	585.478	365.214
				11.0669	586.771	366.371
				11.1465	588.058	367.525
				11.2261	589.339	368.676
				11.3057	590.614	369.823
				11.3854	591.883	370.966
				11.465	593.146	372.106
				11.5446	594.404	373.242
				11.6242	595.656	374.375
				11.7038	596.903	375.505
				11.7834	598.144	376.632
				11.8631	599.38	377.755
				11.9427	600.61	378.875
				12.0223	601.835	379.992
				12.1019	603.054	381.106
				12.1815	604.268	382.216
				12.2612	605.478	383.324
				12.3408	606.682	384.428
				12.4204	607.881	385.53
				12.5	609.075	386.628
				12.5796	610.264	387.723
				12.6592	611.448	388.816
				12.7388	612.627	389.906
				12.8185	613.802	390.992
				12.8981	614.972	392.076
				12.9777	616.137	393.158
				13.0573	617.297	394.236
				13.1369	618.453	395.311
				13.2166	619.604	396.384
				13.2962	620.751	397.454
				13.3758	621.894	398.522
				13.4554	623.032	399.587
				13.535	624.165	400.649
				13.6146	625.294	401.708
				13.6943	626.419	402.765
				13.7739	627.54	403.82
				13.8535	628.656	404.872
				13.9331	629.769	405.921
				14.0127	630.877	406.968
				14.0924	631.981	408.013
				14.172	633.081	409.055
				14.2516	634.177	410.094
				14.3312	635.269	411.131
				14.4108	636.357	412.166
				14.4904	637.441	413.199
				14.5701	638.521	414.229
				14.6497	639.598	415.257
				14.7293	640.67	416.282
				14.8089	641.739	417.306
				14.8885	642.804	418.327
				14.9681	643.866	419.346
				15.0478	644.924	420.362
				15.1274	645.978	421.377
				15.207	647.028	422.389
				15.2866	648.075	423.399
				15.3662	649.119	424.407
				15.4459	650.159	425.413
				15.5255	651.195	426.416
				15.6051	652.228	427.418
				15.6847	653.258	428.417
				15.7643	654.284	429.415
				15.8439	655.307	430.41
				15.9236	656.326	431.404
				16.7198	666.343	441.231
				17.5159	676.054	450.873
				18.3121	685.481	460.343
				19.1083	694.646	469.653
				19.9045	703.565	478.815
				20.7006	712.254	487.836
				21.4968	720.729	496.726
				22.293	729.002	505.494
				23.0892	737.084	514.145
				23.8853	744.986	522.686
				24.6815	752.718	531.123
				25.4777	760.289	539.461
				26.2739	767.707	547.706
				27.0701	774.979	555.862
				27.8662	782.112	563.933
				28.6624	789.114	571.923
				29.4586	795.989	579.836
				30.2548	802.743	587.675
				31.051	809.382	595.443
				31.8471	815.909	603.143
				32.6433	822.331	610.778
				33.4395	828.65	618.35
				34.2357	834.87	625.863
				35.0318	840.996	633.317
				35.828	847.031	640.716
				36.6242	852.978	648.06
				37.4204	858.84	655.353
				38.2166	864.62	662.596
				39.0127	870.32	669.791
				39.8089	875.944	676.939
				40.6051	881.494	684.041
				41.4013	886.972	691.1
				42.1975	892.38	698.116
				42.9936	897.721	705.092
				43.7898	902.996	712.027
				44.586	908.207	718.924
				45.3822	913.356	725.783
				46.1783	918.446	732.606
				46.9745	923.477	739.393
				47.7707	928.45	746.146
				48.5669	933.369	752.865
				49.3631	938.233	759.552
				50.1592	943.045	766.207
				50.9554	947.806	772.831
				51.7516	952.517	779.425
				52.5478	957.179	785.99
				53.3439	961.793	792.526
				54.1401	966.361	799.034
				54.9363	970.884	805.515
				55.7325	975.362	811.97
				56.5287	979.796	818.398
				57.3248	984.189	824.802
				58.121	988.54	831.18
				58.9172	992.85	837.534
				59.7134	997.121	843.865
				60.5095	1001.35	850.173
				61.3057	1005.55	856.458
				62.1019	1009.7	862.72
				62.8981	1013.82	868.962
				63.6943	1017.91	875.182
				64.4904	1021.96	881.381
				65.2866	1025.97	887.56
				66.0828	1029.95	893.719
				66.879	1033.9	899.859
				67.6752	1037.81	905.98
				68.4713	1041.7	912.082
				69.2675	1045.55	918.165
				70.0637	1049.37	924.231
				70.8599	1053.16	930.279
				71.656	1056.92	936.31
				72.4522	1060.66	942.323
				73.2484	1064.36	948.321
				74.0446	1068.04	954.301
				74.8408	1071.68	960.266
				75.6369	1075.3	966.215
				76.4331	1078.9	972.148
				77.2293	1082.46	978.067
				78.0255	1086.01	983.97
				78.8217	1089.52	989.859
				79.6178	1093.01	995.733
				80.414	1096.48	1001.59
				81.2102	1099.92	1007.44
				82.0064	1103.34	1013.27
				82.8025	1106.73	1019.09
				83.5987	1110.1	1024.9
				84.3949	1113.45	1030.69
				85.1911	1116.78	1036.47
				85.9873	1120.08	1042.24
				86.7834	1123.36	1047.99
				87.5796	1126.62	1053.73
				88.3758	1129.86	1059.47
				89.172	1133.07	1065.18
				89.9681	1136.27	1070.89
				90.7643	1139.45	1076.59
				91.5605	1142.6	1082.27
				92.3567	1145.74	1087.95
				93.1529	1148.85	1093.61
				93.949	1151.95	1099.26
				94.7452	1155.03	1104.9
				95.5414	1158.09	1110.53
				96.3376	1161.13	1116.15
				97.1338	1164.15	1121.76
				97.9299	1167.15	1127.36
				98.7261	1170.14	1132.95
				99.5223	1173.1	1138.54
				100.318	1176.05	1144.11
				101.115	1178.99	1149.67
				101.911	1181.9	1155.22
				102.707	1184.8	1160.76
				103.503	1187.69	1166.3
				104.299	1190.55	1171.82
				105.096	1193.4	1177.34
				105.892	1196.23	1182.85
				106.688	1199.05	1188.35
				107.484	1201.85	1193.84
				108.28	1204.64	1199.32
				109.076	1207.41	1204.79
				109.873	1210.17	1210.26
				110.669	1212.91	1215.72
				111.465	1215.63	1221.17
				112.261	1218.34	1226.61
				113.057	1221.04	1232.05
				113.853	1223.72	1237.47
				114.65	1226.39	1242.89
				115.446	1229.05	1248.31
				116.242	1231.69	1253.71
				117.038	1234.31	1259.11
				117.834	1236.92	1264.5
				118.631	1239.52	1269.88
				119.427	1242.11	1275.26
				120.223	1244.68	1280.63
				121.019	1247.24	1285.99
				121.815	1249.79	1291.35
				122.611	1252.32	1296.7
				123.408	1254.84	1302.04
				124.204	1257.35	1307.38
				125	1259.85	1312.71
				125.796	1262.33	1318.03
				126.592	1264.8	1323.35
				127.389	1267.26	1328.66
				128.185	1269.71	1333.96
				128.981	1272.14	1339.26
				129.777	1274.57	1344.56
				130.573	1276.98	1349.84
				131.369	1279.38	1355.13
				132.166	1281.77	1360.4
				132.962	1284.14	1365.67
				133.758	1286.51	1370.94
				134.554	1288.87	1376.19
				135.35	1291.21	1381.45
				136.147	1293.54	1386.7
				136.943	1295.87	1391.94
				137.739	1298.18	1397.18
				138.535	1300.48	1402.41
				139.331	1302.77	1407.64
				140.127	1305.05	1412.86
				140.924	1307.32	1418.07
				141.72	1309.58	1423.29
				142.516	1311.83	1428.49
				143.312	1314.07	1433.69
				144.108	1316.29	1438.89
				144.904	1318.51	1444.08
				145.701	1320.72	1449.27
				146.497	1322.92	1454.45
				147.293	1325.11	1459.63
				148.089	1327.29	1464.8
				148.885	1329.46	1469.97
				149.682	1331.62	1475.14
				150.478	1333.78	1480.3
				151.274	1335.92	1485.45
				152.07	1338.05	1490.6
				152.866	1340.18	1495.75
				153.662	1342.29	1500.89
				154.459	1344.4	1506.03
				155.255	1346.49	1511.16
				156.051	1348.58	1516.29
				156.847	1350.66	1521.42
				157.643	1352.73	1526.54
				158.439	1354.79	1531.66
				159.236	1356.85	1536.77
				160.828	1360.93	1546.99
				162.42	1364.97	1557.19
				164.013	1368.99	1567.37
				165.605	1372.97	1577.54
				167.197	1376.92	1587.7
				168.79	1380.84	1597.84
				170.382	1384.72	1607.97
				171.975	1388.58	1618.08
				173.567	1392.4	1628.18
				175.159	1396.2	1638.27
				176.752	1399.96	1648.34
				178.344	1403.7	1658.4
				179.936	1407.41	1668.45
				181.529	1411.08	1678.49
				183.121	1414.74	1688.51
				184.713	1418.36	1698.52
				186.306	1421.95	1708.52
				187.898	1425.52	1718.51
				189.49	1429.07	1728.49
				191.083	1432.58	1738.46
				192.675	1436.07	1748.41
				194.268	1439.54	1758.36
				195.86	1442.98	1768.3
				197.452	1446.39	1778.22
				199.045	1449.78	1788.14
				200.637	1453.14	1798.04
				202.229	1456.49	1807.94
				203.822	1459.8	1817.82
				205.414	1463.1	1827.7
				207.006	1466.37	1837.57
				208.599	1469.61	1847.43
				210.191	1472.84	1857.28
				211.783	1476.04	1867.12
				213.376	1479.22	1876.95
				214.968	1482.38	1886.77
				216.561	1485.52	1896.59
				218.153	1488.63	1906.4
				219.745	1491.72	1916.2
				221.338	1494.8	1925.99
				222.93	1497.85	1935.78
				224.522	1500.88	1945.55
				226.115	1503.89	1955.32
				227.707	1506.88	1965.08
				229.299	1509.85	1974.84
				230.892	1512.81	1984.59
				232.484	1515.74	1994.33
				234.076	1518.65	2004.06
				235.669	1521.54	2013.79
				237.261	1524.42	2023.51
				238.853	1527.28	2033.23
				240.446	1530.11	2042.93
				242.038	1532.93	2052.63
				243.631	1535.73	2062.33
				245.223	1538.52	2072.02
				246.815	1541.28	2081.7
				248.408	1544.03	2091.38
				250	1546.76	2101.05
				251.592	1549.47	2110.72
				253.185	1552.17	2120.38
				254.777	1554.85	2130.03
				256.369	1557.51	2139.68
				257.962	1560.16	2149.33
				259.554	1562.79	2158.97
				261.147	1565.4	2168.6
				262.739	1568	2178.23
				264.331	1570.58	2187.86
				265.924	1573.15	2197.47
				267.516	1575.7	2207.09
				269.108	1578.23	2216.7
				270.701	1580.75	2226.3
				272.293	1583.25	2235.9
				273.885	1585.74	2245.5
				275.478	1588.21	2255.09
				277.07	1590.67	2264.68
				278.662	1593.12	2274.26
				280.255	1595.55	2283.84
				281.847	1597.96	2293.41
				283.439	1600.36	2302.98
				285.032	1602.75	2312.55
				286.624	1605.12	2322.11
				288.217	1607.48	2331.67
				289.809	1609.82	2341.23
				291.401	1612.15	2350.78
				292.994	1614.47	2360.33
				294.586	1616.77	2369.87
				296.178	1619.06	2379.41
				297.771	1621.34	2388.95
				299.363	1623.61	2398.48
				300.955	1625.86	2408.01
				302.548	1628.09	2417.54
				304.14	1630.32	2427.06
				305.732	1632.53	2436.58
				307.325	1634.73	2446.1
				308.917	1636.92	2455.61
				310.51	1639.09	2465.12
				312.102	1641.26	2474.63
				313.694	1643.41	2484.13
				315.287	1645.55	2493.64
				316.879	1647.67	2503.13
				318.471	1649.79	2512.63
				320.064	1651.89	2522.12
				321.656	1653.98	2531.61
				323.248	1656.06	2541.1
				324.841	1658.13	2550.59
				326.433	1660.18	2560.07
				328.025	1662.23	2569.55
				329.618	1664.26	2579.03
				331.21	1666.28	2588.51
				332.803	1668.29	2597.98
				334.395	1670.29	2607.45
				335.987	1672.28	2616.92
				337.58	1674.26	2626.38
				339.172	1676.23	2635.85
				340.764	1678.19	2645.31
				342.357	1680.13	2654.77
				343.949	1682.07	2664.23
				345.541	1684	2673.68
				347.134	1685.91	2683.13
				348.726	1687.82	2692.59
				350.318	1689.71	2702.04
				351.911	1691.59	2711.48
				353.503	1693.47	2720.93
				355.096	1695.33	2730.37
				356.688	1697.19	2739.81
				358.28	1699.03	2749.25
				359.873	1700.87	2758.69
				361.465	1702.69	2768.13
				363.057	1704.51	2777.56
				364.65	1706.31	2787
				366.242	1708.11	2796.43
				367.834	1709.9	2805.86
				369.427	1711.67	2815.29
				371.019	1713.44	2824.71
				372.611	1715.2	2834.14
				374.204	1716.95	2843.56
				375.796	1718.69	2852.98
				377.389	1720.42	2862.41
				378.981	1722.15	2871.82
				380.573	1723.86	2881.24
				382.166	1725.57	2890.66
				383.758	1727.26	2900.08
				385.35	1728.95	2909.49
				386.943	1730.63	2918.9
				388.535	1732.3	2928.31
				390.127	1733.96	2937.73
				391.72	1735.61	2947.13
				393.312	1737.26	2956.54
				394.904	1738.9	2965.95
				396.497	1740.52	2975.36
				398.089	1742.14	2984.76
				399.682	1743.75	2994.17
				401.274	1745.36	3003.57
				402.866	1746.95	3012.97
				404.459	1748.54	3022.37
				406.051	1750.12	3031.77
				407.643	1751.69	3041.17
				409.236	1753.26	3050.57
				410.828	1754.81	3059.96
				412.42	1756.36	3069.36
				414.013	1757.9	3078.76
				415.605	1759.43	3088.15
				417.197	1760.96	3097.55
				418.79	1762.47	3106.94
				420.382	1763.98	3116.33
				421.975	1765.49	3125.72
				423.567	1766.98	3135.11
				425.159	1768.47	3144.5
				426.752	1769.95	3153.89
				428.344	1771.42	3163.28
				429.936	1772.89	3172.67
				431.529	1774.35	3182.06
				433.121	1775.8	3191.44
				434.713	1777.24	3200.83
				436.306	1778.68	3210.22
				437.898	1780.11	3219.6
				439.49	1781.53	3228.98
				441.083	1782.95	3238.37
				442.675	1784.36	3247.75
				444.268	1785.76	3257.14
				445.86	1787.16	3266.52
				447.452	1788.54	3275.9
				449.045	1789.93	3285.28
				450.637	1791.3	3294.66
				452.229	1792.67	3304.04
				453.822	1794.03	3313.42
				455.414	1795.39	3322.8
				457.006	1796.74	3332.18
				458.599	1798.08	3341.56
				460.191	1799.42	3350.94
				461.783	1800.75	3360.32
				463.376	1802.07	3369.7
				464.968	1803.39	3379.08
				466.561	1804.7	3388.45
				468.153	1806.01	3397.83
				469.745	1807.31	3407.21
				471.338	1808.6	3416.59
				472.93	1809.88	3425.96
				474.522	1811.16	3435.34
				476.115	1812.44	3444.71
				477.707	1813.71	3454.09
				479.299	1814.97	3463.47
				480.892	1816.23	3472.84
				482.484	1817.48	3482.22
				484.076	1818.72	3491.59
				485.669	1819.96	3500.97
				487.261	1821.19	3510.34
				488.853	1822.42	3519.72
				490.446	1823.64	3529.09
				492.038	1824.86	3538.47
				493.631	1826.07	3547.84
				495.223	1827.27	3557.22
				496.815	1828.47	3566.59
				498.408	1829.67	3575.97
				500	1830.85	3585.34
				501.592	1832.04	3594.72
				503.185	1833.21	3604.09
				504.777	1834.39	3613.47
				506.369	1835.55	3622.84
				507.962	1836.71	3632.22
				509.554	1837.87	3641.59
				511.147	1839.02	3650.97
				512.739	1840.16	3660.34
				514.331	1841.3	3669.71
				515.924	1842.44	3679.09
				517.516	1843.57	3688.46
				519.108	1844.69	3697.84
				520.701	1845.81	3707.22
				522.293	1846.92	3716.59
				523.885	1848.03	3725.97
				525.478	1849.14	3735.34
				527.07	1850.24	3744.72
				528.662	1851.33	3754.09
				530.255	1852.42	3763.47
				531.847	1853.5	3772.84
				533.439	1854.58	3782.22
				535.032	1855.66	3791.6
				536.624	1856.73	3800.97
				538.217	1857.79	3810.35
				539.809	1858.85	3819.73
				541.401	1859.91	3829.1
				542.994	1860.96	3838.48
				544.586	1862	3847.86
				546.178	1863.04	3857.24
				547.771	1864.08	3866.62
				549.363	1865.11	3875.99
				550.955	1866.14	3885.37
				552.548	1867.16	3894.75
				554.14	1868.18	3904.13
				555.732	1869.19	3913.51
				557.325	1870.2	3922.89
				558.917	1871.21	3932.27
				560.51	1872.21	3941.65
				562.102	1873.2	3951.03
				563.694	1874.19	3960.41
				565.287	1875.18	3969.79
				566.879	1876.16	3979.17
				568.471	1877.14	3988.56
				570.064	1878.12	3997.94
				571.656	1879.09	4007.32
				573.248	1880.05	4016.7
				574.841	1881.01	4026.09
				576.433	1881.97	4035.47
				578.025	1882.92	4044.85
				579.618	1883.87	4054.24
				581.21	1884.82	4063.62
				582.803	1885.76	4073.01
				584.395	1886.69	4082.39
				585.987	1887.62	4091.78
				587.58	1888.55	4101.16
				589.172	1889.48	4110.55
				590.764	1890.4	4119.94
				592.357	1891.31	4129.32
				593.949	1892.23	4138.71
				595.541	1893.13	4148.1
				597.134	1894.04	4157.49
				598.726	1894.94	4166.88
				600.318	1895.84	4176.27
				601.911	1896.73	4185.65
				603.503	1897.62	4195.04
				605.096	1898.5	4204.44
				606.688	1899.38	4213.83
				608.28	1900.26	4223.22
				609.873	1901.14	4232.61
				611.465	1902.01	4242
				613.057	1902.87	4251.39
				614.65	1903.73	4260.79
				616.242	1904.59	4270.18
				617.834	1905.45	4279.58
				619.427	1906.3	4288.97
				621.019	1907.15	4298.37
				622.611	1907.99	4307.76
				624.204	1908.83	4317.16
				625.796	1909.67	4326.55
				627.389	1910.51	4335.95
				628.981	1911.34	4345.35
				630.573	1912.16	4354.75
				632.166	1912.99	4364.14
				633.758	1913.81	4373.54
				635.35	1914.62	4382.94
				636.943	1915.44	4392.34
				638.535	1916.24	4401.74
				640.127	1917.05	4411.15
				641.72	1917.85	4420.55
				643.312	1918.65	4429.95
				644.904	1919.45	4439.35
				646.497	1920.24	4448.75
				648.089	1921.03	4458.16
				649.682	1921.82	4467.56
				651.274	1922.6	4476.97
				652.866	1923.38	4486.37
				654.459	1924.16	4495.78
				656.051	1924.93	4505.19
				657.643	1925.7	4514.59
				659.236	1926.47	4524
				660.828	1927.23	4533.41
				662.42	1927.99	4542.82
				664.013	1928.75	4552.23
				665.605	1929.5	4561.64
				667.197	1930.25	4571.05
				668.79	1931	4580.46
				670.382	1931.75	4589.87
				671.975	1932.49	4599.28
				673.567	1933.23	4608.69
				675.159	1933.96	4618.11
				676.752	1934.69	4627.52
				678.344	1935.42	4636.93
				679.936	1936.15	4646.35
				681.529	1936.87	4655.76
				683.121	1937.6	4665.18
				684.713	1938.31	4674.6
				686.306	1939.03	4684.01
				687.898	1939.74	4693.43
				689.49	1940.45	4702.85
				691.083	1941.16	4712.27
				692.675	1941.86	4721.69
				694.268	1942.56	4731.11
				695.86	1943.26	4740.53
				697.452	1943.95	4749.95
				699.045	1944.64	4759.37
				700.637	1945.33	4768.8
				702.229	1946.02	4778.22
				703.822	1946.7	4787.64
				705.414	1947.38	4797.07
				707.006	1948.06	4806.49
				708.599	1948.74	4815.92
				710.191	1949.41	4825.34
				711.783	1950.08	4834.77
				713.376	1950.75	4844.2
				714.968	1951.41	4853.63
				716.561	1952.08	4863.06
				718.153	1952.73	4872.49
				719.745	1953.39	4881.92
				721.338	1954.05	4891.35
				722.93	1954.7	4900.78
				724.522	1955.35	4910.21
				726.115	1955.99	4919.64
				727.707	1956.64	4929.07
				729.299	1957.28	4938.51
				730.892	1957.92	4947.94
				732.484	1958.55	4957.38
				734.076	1959.19	4966.81
				735.669	1959.82	4976.25
				737.261	1960.45	4985.69
				738.854	1961.07	4995.12
				740.446	1961.7	5004.56
				742.038	1962.32	5014
				743.631	1962.94	5023.44
				745.223	1963.55	5032.88
				746.815	1964.17	5042.32
				748.408	1964.78	5051.76
				750	1965.39	5061.2
				751.592	1965.99	5070.65
				753.185	1966.6	5080.09
				754.777	1967.2	5089.53
				756.369	1967.8	5098.98
				757.962	1968.4	5108.42
				759.554	1968.99	5117.87
				761.146	1969.58	5127.32
				762.739	1970.17	5136.76
				764.331	1970.76	5146.21
				765.924	1971.35	5155.66
				767.516	1971.93	5165.11
				769.108	1972.51	5174.56
				770.701	1973.09	5184.01
				772.293	1973.67	5193.46
				773.885	1974.24	5202.91
				775.478	1974.82	5212.36
				777.07	1975.39	5221.82
				778.662	1975.95	5231.27
				780.255	1976.52	5240.73
				781.847	1977.08	5250.18
				783.439	1977.64	5259.64
				785.032	1978.2	5269.09
				786.624	1978.76	5278.55
				788.217	1979.31	5288.01
				789.809	1979.87	5297.46
				791.401	1980.42	5306.92
				792.994	1980.97	5316.38
				794.586	1981.51	5325.84
				796.178	1982.06	5335.3
				797.771	1982.6	5344.77
				799.363	1983.14	5354.23
				800.955	1983.68	5363.69
				802.548	1984.21	5373.15
				804.14	1984.75	5382.62
				805.732	1985.28	5392.08
				807.325	1985.81	5401.55
				808.917	1986.34	5411.01
				810.51	1986.86	5420.48
				812.102	1987.39	5429.95
				813.694	1987.91	5439.42
				815.287	1988.43	5448.88
				816.879	1988.95	5458.35
				818.471	1989.46	5467.82
				820.064	1989.98	5477.29
				821.656	1990.49	5486.77
				823.248	1991	5496.24
				824.841	1991.51	5505.71
				826.433	1992.02	5515.18
				828.025	1992.52	5524.66
				829.618	1993.02	5534.13
				831.21	1993.52	5543.61
				832.803	1994.02	5553.08
				834.395	1994.52	5562.56
				835.987	1995.02	5572.04
				837.58	1995.51	5581.51
				839.172	1996	5590.99
				840.764	1996.49	5600.47
				842.357	1996.98	5609.95
				843.949	1997.46	5619.43
				845.541	1997.95	5628.91
				847.134	1998.43	5638.4
				848.726	1998.91	5647.88
				850.318	1999.39	5657.36
				851.911	1999.87	5666.84
				853.503	2000.34	5676.33
				855.096	2000.82	5685.81
				856.688	2001.29	5695.3
				858.28	2001.76	5704.79
				859.873	2002.23	5714.27
				861.465	2002.69	5723.76
				863.057	2003.16	5733.25
				864.65	2003.62	5742.74
				866.242	2004.08	5752.23
				867.834	2004.54	5761.72
				869.427	2005	5771.21
				871.019	2005.46	5780.7
				872.611	2005.91	5790.19
				874.204	2006.37	5799.68
				875.796	2006.82	5809.18
				877.389	2007.27	5818.67
				878.981	2007.71	5828.17
				880.573	2008.16	5837.66
				882.166	2008.61	5847.16
				883.758	2009.05	5856.65
				885.35	2009.49	5866.15
				886.943	2009.93	5875.65
				888.535	2010.37	5885.15
				890.127	2010.81	5894.65
				891.72	2011.24	5904.15
				893.312	2011.68	5913.65
				894.904	2012.11	5923.15
				896.497	2012.54	5932.65
				898.089	2012.97	5942.15
				899.682	2013.4	5951.66
				901.274	2013.82	5961.16
				902.866	2014.25	5970.66
				904.459	2014.67	5980.17
				906.051	2015.09	5989.68
				907.643	2015.51	5999.18
				909.236	2015.93	6008.69
				910.828	2016.35	6018.2
				912.42	2016.76	6027.7
				914.013	2017.17	6037.21
				915.605	2017.59	6046.72
				917.197	2018	6056.23
				918.79	2018.41	6065.74
				920.382	2018.82	6075.25
				921.975	2019.22	6084.77
				923.567	2019.63	6094.28
				925.159	2020.03	6103.79
				926.752	2020.43	6113.31
				928.344	2020.83	6122.82
				929.936	2021.23	6132.34
				931.529	2021.63	6141.85
				933.121	2022.03	6151.37
				934.713	2022.42	6160.89
				936.306	2022.82	6170.4
				937.898	2023.21	6179.92
				939.49	2023.6	6189.44
				941.083	2023.99	6198.96
				942.675	2024.38	6208.48
				944.268	2024.77	6218
				945.86	2025.15	6227.52
				947.452	2025.53	6237.04
				949.045	2025.92	6246.57
				950.637	2026.3	6256.09
				952.229	2026.68	6265.61
				953.822	2027.06	6275.14
				955.414	2027.44	6284.66
				957.006	2027.81	6294.19
				958.599	2028.19	6303.71
				960.191	2028.56	6313.24
				961.783	2028.93	6322.77
				963.376	2029.3	6332.3
				964.968	2029.67	6341.83
				966.561	2030.04	6351.36
				968.153	2030.41	6360.89
				969.745	2030.77	6370.42
				971.338	2031.14	6379.95
				972.93	2031.5	6389.48
				974.522	2031.86	6399.01
				976.115	2032.22	6408.54
				977.707	2032.58	6418.08
				979.299	2032.94	6427.61
				980.892	2033.3	6437.15
				982.484	2033.66	6446.68
				984.076	2034.01	6456.22
				985.669	2034.36	6465.76
				987.261	2034.72	6475.29
				988.854	2035.07	6484.83
				990.446	2035.42	6494.37
				992.038	2035.77	6503.91
				993.631	2036.11	6513.45
				995.223	2036.46	6522.99
				996.815	2036.8	6532.53
				998.408	2037.15	6542.07
				1000	2037.49	6551.61
				1001.59	2037.83	6561.16
				1003.18	2038.17	6570.7
				1004.78	2038.51	6580.24
				1006.37	2038.85	6589.79
				1007.96	2039.19	6599.33
				1009.55	2039.52	6608.88
				1011.15	2039.86	6618.42
				1012.74	2040.19	6627.97
				1014.33	2040.52	6637.52
				1015.92	2040.85	6647.07
				1017.52	2041.18	6656.61
				1019.11	2041.51	6666.16
				1020.7	2041.84	6675.71
				1022.29	2042.17	6685.26
				1023.89	2042.49	6694.81
				1025.48	2042.82	6704.37
				1027.07	2043.14	6713.92
				1028.66	2043.46	6723.47
				1030.25	2043.78	6733.02
				1031.85	2044.1	6742.58
				1033.44	2044.42	6752.13
				1035.03	2044.74	6761.69
				1036.62	2045.06	6771.24
				1038.22	2045.37	6780.8
				1039.81	2045.69	6790.35
				1041.4	2046	6799.91
				1042.99	2046.32	6809.47
				1044.59	2046.63	6819.03
				1046.18	2046.94	6828.59
				1047.77	2047.25	6838.15
				1049.36	2047.56	6847.71
				1050.96	2047.86	6857.27
				1052.55	2048.17	6866.83
				1054.14	2048.48	6876.39
				1055.73	2048.78	6885.95
				1057.32	2049.08	6895.52
				1058.92	2049.39	6905.08
				1060.51	2049.69	6914.64
				1062.1	2049.99	6924.21
				1063.69	2050.29	6933.77
				1065.29	2050.59	6943.34
				1066.88	2050.88	6952.9
				1068.47	2051.18	6962.47
				1070.06	2051.48	6972.04
				1071.66	2051.77	6981.61
				1073.25	2052.06	6991.18
				1074.84	2052.36	7000.74
				1076.43	2052.65	7010.31
				1078.03	2052.94	7019.88
				1079.62	2053.23	7029.45
				1081.21	2053.52	7039.03
				1082.8	2053.81	7048.6
				1084.39	2054.09	7058.17
				1085.99	2054.38	7067.74
				1087.58	2054.66	7077.32
				1089.17	2054.95	7086.89
				1090.76	2055.23	7096.47
				1092.36	2055.51	7106.04
				1093.95	2055.8	7115.62
				1095.54	2056.08	7125.19
				1097.13	2056.36	7134.77
				1098.73	2056.63	7144.35
				1100.32	2056.91	7153.92
				1101.91	2057.19	7163.5
				1103.5	2057.47	7173.08
				1105.1	2057.74	7182.66
				1106.69	2058.01	7192.24
				1108.28	2058.29	7201.82
				1109.87	2058.56	7211.4
				1111.46	2058.83	7220.98
				1113.06	2059.1	7230.57
				1114.65	2059.37	7240.15
				1116.24	2059.64	7249.73
				1117.83	2059.91	7259.32
				1119.43	2060.18	7268.9
				1121.02	2060.44	7278.48
				1122.61	2060.71	7288.07
				1124.2	2060.97	7297.66
				1125.8	2061.24	7307.24
				1127.39	2061.5	7316.83
				1128.98	2061.76	7326.42
				1130.57	2062.02	7336
				1132.17	2062.28	7345.59
				1133.76	2062.54	7355.18
				1135.35	2062.8	7364.77
				1136.94	2063.06	7374.36
				1138.54	2063.32	7383.95
				1140.13	2063.57	7393.54
				1141.72	2063.83	7403.13
				1143.31	2064.08	7412.73
				1144.9	2064.34	7422.32
				1146.5	2064.59	7431.91
				1148.09	2064.84	7441.5
				1149.68	2065.1	7451.1
				1151.27	2065.35	7460.69
				1152.87	2065.6	7470.29
				1154.46	2065.85	7479.88
				1156.05	2066.09	7489.48
				1157.64	2066.34	7499.08
				1159.24	2066.59	7508.67
				1160.83	2066.83	7518.27
				1162.42	2067.08	7527.87
				1164.01	2067.32	7537.47
				1165.61	2067.57	7547.07
				1167.2	2067.81	7556.67
				1168.79	2068.05	7566.27
				1170.38	2068.29	7575.87
				1171.97	2068.54	7585.47
				1173.57	2068.78	7595.07
				1175.16	2069.01	7604.67
				1176.75	2069.25	7614.27
				1178.34	2069.49	7623.88
				1179.94	2069.73	7633.48
				1181.53	2069.96	7643.09
				1183.12	2070.2	7652.69
				1184.71	2070.43	7662.3
				1186.31	2070.67	7671.9
				1187.9	2070.9	7681.51
				1189.49	2071.13	7691.11
				1191.08	2071.37	7700.72
				1192.68	2071.6	7710.33
				1194.27	2071.83	7719.94
				1195.86	2072.06	7729.54
				1197.45	2072.29	7739.15
				1199.04	2072.52	7748.76
				1200.64	2072.74	7758.37
				1202.23	2072.97	7767.98
				1203.82	2073.2	7777.59
				1205.41	2073.42	7787.21
				1207.01	2073.65	7796.82
				1208.6	2073.87	7806.43
				1210.19	2074.09	7816.04
				1211.78	2074.32	7825.66
				1213.38	2074.54	7835.27
				1214.97	2074.76	7844.88
				1216.56	2074.98	7854.5
				1218.15	2075.2	7864.11
				1219.75	2075.42	7873.73
				1221.34	2075.64	7883.35
				1222.93	2075.86	7892.96
				1224.52	2076.08	7902.58
				1226.11	2076.29	7912.2
				1227.71	2076.51	7921.81
				1229.3	2076.72	7931.43
				1230.89	2076.94	7941.05
				1232.48	2077.15	7950.67
				1234.08	2077.37	7960.29
				1235.67	2077.58	7969.91
				1237.26	2077.79	7979.53
				1238.85	2078	7989.15
				1240.45	2078.21	7998.78
				1242.04	2078.42	8008.4
				1243.63	2078.63	8018.02
				1245.22	2078.84	8027.64
				1246.82	2079.05	8037.27
				1248.41	2079.26	8046.89
				1250	2079.47	8056.52
				1251.59	2079.67	8066.14
				1253.18	2079.88	8075.77
				1254.78	2080.08	8085.39
				1256.37	2080.29	8095.02
				1257.96	2080.49	8104.64
				1259.55	2080.7	8114.27
				1261.15	2080.9	8123.9
				1262.74	2081.1	8133.53
				1264.33	2081.3	8143.16
				1265.92	2081.5	8152.78
				1267.52	2081.71	8162.41
				1269.11	2081.9	8172.04
				1270.7	2082.1	8181.67
				1272.29	2082.3	8191.3
				1273.89	2082.5	8200.94
				1275.48	2082.7	8210.57
				1277.07	2082.9	8220.2
				1278.66	2083.09	8229.83
				1280.25	2083.29	8239.47
				1281.85	2083.48	8249.1
				1283.44	2083.68	8258.73
				1285.03	2083.87	8268.37
				1286.62	2084.06	8278
				1288.22	2084.26	8287.64
				1289.81	2084.45	8297.27
				1291.4	2084.64	8306.91
				1292.99	2084.83	8316.54
				1294.59	2085.02	8326.18
				1296.18	2085.21	8335.82
				1297.77	2085.4	8345.46
				1299.36	2085.59	8355.09
				1300.96	2085.78	8364.73
				1302.55	2085.97	8374.37
				1304.14	2086.16	8384.01
				1305.73	2086.34	8393.65
				1307.32	2086.53	8403.29
				1308.92	2086.71	8412.93
				1310.51	2086.9	8422.57
				1312.1	2087.08	8432.21
				1313.69	2087.27	8441.86
				1315.29	2087.45	8451.5
				1316.88	2087.63	8461.14
				1318.47	2087.82	8470.78
				1320.06	2088	8480.43
				1321.66	2088.18	8490.07
				1323.25	2088.36	8499.72
				1324.84	2088.54	8509.36
				1326.43	2088.72	8519.01
				1328.03	2088.9	8528.65
				1329.62	2089.08	8538.3
				1331.21	2089.26	8547.94
				1332.8	2089.44	8557.59
				1334.39	2089.61	8567.24
				1335.99	2089.79	8576.89
				1337.58	2089.97	8586.53
				1339.17	2090.14	8596.18
				1340.76	2090.32	8605.83
				1342.36	2090.49	8615.48
				1343.95	2090.67	8625.13
				1345.54	2090.84	8634.78
				1347.13	2091.01	8644.43
				1348.73	2091.19	8654.08
				1350.32	2091.36	8663.73
				1351.91	2091.53	8673.39
				1353.5	2091.7	8683.04
				1355.1	2091.87	8692.69
				1356.69	2092.04	8702.34
				1358.28	2092.21	8712
				1359.87	2092.38	8721.65
				1361.46	2092.55	8731.3
				1363.06	2092.72	8740.96
				1364.65	2092.89	8750.61
				1366.24	2093.05	8760.27
				1367.83	2093.22	8769.93
				1369.43	2093.39	8779.58
				1371.02	2093.55	8789.24
				1372.61	2093.72	8798.89
				1374.2	2093.88	8808.55
				1375.8	2094.05	8818.21
				1377.39	2094.21	8827.87
				1378.98	2094.38	8837.53
				1380.57	2094.54	8847.19
				1382.17	2094.7	8856.84
				1383.76	2094.86	8866.5
				1385.35	2095.03	8876.16
				1386.94	2095.19	8885.82
				1388.54	2095.35	8895.49
				1390.13	2095.51	8905.15
				1391.72	2095.67	8914.81
				1393.31	2095.83	8924.47
				1394.9	2095.99	8934.13
				1396.5	2096.15	8943.79
				1398.09	2096.31	8953.46
				1399.68	2096.46	8963.12
				1401.27	2096.62	8972.79
				1402.87	2096.78	8982.45
				1404.46	2096.93	8992.11
				1406.05	2097.09	9001.78
				1407.64	2097.25	9011.44
				1409.24	2097.4	9021.11
				1410.83	2097.56	9030.78
				1412.42	2097.71	9040.44
				1414.01	2097.86	9050.11
				1415.61	2098.02	9059.78
				1417.2	2098.17	9069.44
				1418.79	2098.32	9079.11
				1420.38	2098.48	9088.78
				1421.97	2098.63	9098.45
				1423.57	2098.78	9108.12
				1425.16	2098.93	9117.79
				1426.75	2099.08	9127.46
				1428.34	2099.23	9137.13
				1429.94	2099.38	9146.8
				1431.53	2099.53	9156.47
				1433.12	2099.68	9166.14
				1434.71	2099.83	9175.81
				1436.31	2099.97	9185.48
				1437.9	2100.12	9195.16
				1439.49	2100.27	9204.83
				1441.08	2100.42	9214.5
				1442.68	2100.56	9224.17
				1444.27	2100.71	9233.85
				1445.86	2100.85	9243.52
				1447.45	2101	9253.2
				1449.04	2101.14	9262.87
				1450.64	2101.29	9272.55
				1452.23	2101.43	9282.22
				1453.82	2101.58	9291.9
				1455.41	2101.72	9301.57
				1457.01	2101.86	9311.25
				1458.6	2102.01	9320.93
				1460.19	2102.15	9330.6
				1461.78	2102.29	9340.28
				1463.38	2102.43	9349.96
				1464.97	2102.57	9359.64
				1466.56	2102.71	9369.32
				1468.15	2102.85	9379
				1469.75	2102.99	9388.67
				1471.34	2103.13	9398.35
				1472.93	2103.27	9408.03
				1474.52	2103.41	9417.71
				1476.11	2103.55	9427.4
				1477.71	2103.69	9437.08
				1479.3	2103.82	9446.76
				1480.89	2103.96	9456.44
				1482.48	2104.1	9466.12
				1484.08	2104.24	9475.8
				1485.67	2104.37	9485.49
				1487.26	2104.51	9495.17
				1488.85	2104.64	9504.85
				1490.45	2104.78	9514.54
				1492.04	2104.91	9524.22
				1493.63	2105.05	9533.91
				1495.22	2105.18	9543.59
				1496.82	2105.31	9553.28
				1498.41	2105.45	9562.96
				1500	2105.58	9572.65
				1501.59	2105.71	9582.33
				1503.18	2105.85	9592.02
				1504.78	2105.98	9601.71
				1506.37	2106.11	9611.39
				1507.96	2106.24	9621.08
				1509.55	2106.37	9630.77
				1511.15	2106.5	9640.46
				1512.74	2106.63	9650.14
				1514.33	2106.76	9659.83
				1515.92	2106.89	9669.52
				1517.52	2107.02	9679.21
				1519.11	2107.15	9688.9
				1520.7	2107.28	9698.59
				1522.29	2107.4	9708.28
				1523.89	2107.53	9717.97
				1525.48	2107.66	9727.66
				1527.07	2107.79	9737.36
				1528.66	2107.91	9747.05
				1530.25	2108.04	9756.74
				1531.85	2108.17	9766.43
				1533.44	2108.29	9776.12
				1535.03	2108.42	9785.82
				1536.62	2108.54	9795.51
				1538.22	2108.67	9805.2
				1539.81	2108.79	9814.9
				1541.4	2108.92	9824.59
				1542.99	2109.04	9834.29
				1544.59	2109.16	9843.98
				1546.18	2109.29	9853.68
				1547.77	2109.41	9863.37
				1549.36	2109.53	9873.07
				1550.96	2109.65	9882.76
				1552.55	2109.78	9892.46
				1554.14	2109.9	9902.16
				1555.73	2110.02	9911.85
				1557.32	2110.14	9921.55
				1558.92	2110.26	9931.25
				1560.51	2110.38	9940.95
				1562.1	2110.5	9950.64
				1563.69	2110.62	9960.34
				1565.29	2110.74	9970.04
				1566.88	2110.86	9979.74
				1568.47	2110.98	9989.44
				1570.06	2111.1	9999.14
				1571.66	2111.21	10008.8
				1573.25	2111.33	10018.5
				1574.84	2111.45	10028.2
				1576.43	2111.57	10037.9
				1578.03	2111.68	10047.6
				1579.62	2111.8	10057.3
				1581.21	2111.92	10067
				1582.8	2112.03	10076.7
				1584.39	2112.15	10086.5
				1585.99	2112.26	10096.2
				1587.58	2112.38	10105.9
				1589.17	2112.49	10115.6
				1590.76	2112.61	10125.3
				1592.36	2112.72	10135

[truncated: 9 more sheets: Figure5a, Figure5b, Figure6, FigureS1, FigureS2b, FigureS3a, FigureS3b, FigureS5a, FigureS5b]
